# Supplementary material for: N-tert-Butyl O-2-isopropyl-5-methyl­cyclo­hexyl phenyl­phospho­namidate
Source: Acta Crystallogr Sect E Struct Rep Online. 2011 Apr 29;67(Pt 5):o1244. doi: 10.1107/S1600536811012864 (PMC3089078; doi:10.1107/S1600536811012864)
Supplement: Supplementary file 1 [file e-67-o1244-sup1.cif]

##############################################################################
#                                                                            #
# This CIF contains the data in a paper accepted for publication in          #
# Acta Crystallographica Section E. It conforms to the requirements of       #
# Notes for Authors for Acta Crystallographica Section E, and has been       #
# peer reviewed under the auspices of the IUCr Commission on Journals.       #
#                                                                            #
# Full details of the Crystallographic Information File format               #
# are given in the paper "The Crystallographic Information File (CIF):       #
# a New Standard Archive File for Crystallography" by S. R. Hall, F. H.      #
# Allen and I. D. Brown [Acta Cryst. (1991), A47, 655-685].                  #
#                                                                            #
# The current version of the core CIF dictionary is obtainable from          #
# ftp://ftp.iucr.org/pub/cif_core.dic.                                       #
#                                                                            #
# Software is freely available for graphical display of the structure(s)     #
# in this CIF. For information consult the CIF software page                 #
# http://www.iucr.org/resources/cif/software.                                #
#                                                                            #
# This file may be used for bona fide research purposes within the           #
# scientific community so long as proper attribution is given to the journal # 
# article from which it was obtained.                                        #
#                                                                            #
##############################################################################
data_I
_audit_creation_method     SHELXL-97
_chemical_name_systematic
;
<i>N</i>-<i>tert</i>-Butyl <i>O</i>-2-isopropyl-5-methylcyclohexyl
phenylphosphonamidate
;
_chemical_name_common     ?
_chemical_formula_moiety     'C20 H34 N O2 P'
_chemical_formula_sum     'C20 H34 N O2 P'
_chemical_formula_iupac     'C20 H34 N O2 P'
_chemical_formula_weight     351.45
_chemical_melting_point     ?
_symmetry_cell_setting     orthorhombic
_symmetry_space_group_name_H-M     'P 21 21 21'
_symmetry_space_group_name_Hall     'P 2ac 2ab'
loop_
    _symmetry_equiv_pos_as_xyz
    'x, y, z'
    '-x+1/2, -y, z+1/2'
    '-x, y+1/2, -z+1/2'
    'x+1/2, -y+1/2, -z'
_cell_length_a     8.305(3)
_cell_length_b     11.064(4)
_cell_length_c     22.557(9)
_cell_angle_alpha     90.00
_cell_angle_beta     90.00
_cell_angle_gamma     90.00
_cell_volume     2072.8(15)
_cell_formula_units_Z     4
_cell_measurement_reflns_used     1474
_cell_measurement_theta_min     2.6145
_cell_measurement_theta_max     17.9895
_cell_measurement_temperature     298(2)
_exptl_crystal_description     block
_exptl_crystal_colour     colourless
_exptl_crystal_size_max     0.45
_exptl_crystal_size_mid     0.40
_exptl_crystal_size_min     0.37
_exptl_crystal_density_diffrn     1.126
_exptl_crystal_density_meas     ?
_exptl_crystal_density_method     'not measured'
_exptl_crystal_F_000     768
_exptl_absorpt_coefficient_mu     0.144
_exptl_absorpt_correction_type     multi-scan
_exptl_absorpt_process_details     '(SADABS; Sheldrick, 1996)'
_exptl_absorpt_correction_T_min     0.9381
_exptl_absorpt_correction_T_max     0.9487
_exptl_special_details
;
;
_diffrn_ambient_temperature     298(2)
_diffrn_radiation_type     MoK\a
_diffrn_radiation_wavelength     0.71073
_diffrn_radiation_source     'fine-focus sealed tube'
_diffrn_radiation_monochromator     graphite
_diffrn_measurement_device_type     'Bruker SMART-1000 CCD area-detector'
_diffrn_measurement_method     '\f and \w'
_diffrn_detector_area_resol_mean     ?
_diffrn_reflns_number     10336
_diffrn_reflns_av_R_equivalents     0.0752
_diffrn_reflns_av_sigmaI/netI     0.0980
_diffrn_reflns_theta_min     2.58
_diffrn_reflns_theta_max     25.02
_diffrn_reflns_theta_full     25.02
_diffrn_measured_fraction_theta_max     0.990
_diffrn_measured_fraction_theta_full     0.990
_diffrn_reflns_limit_h_min     -9
_diffrn_reflns_limit_h_max     9
_diffrn_reflns_limit_k_min     -10
_diffrn_reflns_limit_k_max     13
_diffrn_reflns_limit_l_min     -26
_diffrn_reflns_limit_l_max     25
_diffrn_standards_number     ?
_diffrn_standards_interval_count     ?
_diffrn_standards_interval_time     ?
_diffrn_standards_decay_%     ?
_refine_special_details
;
Refinement of <i>F</i>^2^ against ALL reflections. The weighted <i>R</i>-factor
<i>wR</i> and goodness of fit <i>S</i> are based on <i>F</i>^2^, conventional
<i>R</i>-factors <i>R</i> are based on <i>F</i>, with <i>F</i> set to zero for
negative <i>F</i>^2^. The threshold expression of <i>F</i>^2^ >
\s(<i>F</i>^2^) is used only for calculating <i>R</i>-factors(gt) <i>etc</i>.
and is not relevant to the choice of reflections for refinement.
<i>R</i>-factors based on <i>F</i>^2^ are statistically about twice as large
as those based on <i>F</i>, and <i>R</i>- factors based on ALL data will be
even larger.
;
_reflns_number_total     3610
_reflns_number_gt     1993
_reflns_threshold_expression     I>2\s(I)
_refine_ls_structure_factor_coef     Fsqd
_refine_ls_matrix_type     full
_refine_ls_R_factor_all     0.1203
_refine_ls_R_factor_gt     0.0533
_refine_ls_wR_factor_gt     0.1043
_refine_ls_wR_factor_ref     0.1297
_refine_ls_goodness_of_fit_ref     1.021
_refine_ls_restrained_S_all     1.113
_refine_ls_number_reflns     3610
_refine_ls_number_parameters     223
_refine_ls_number_restraints     114
_refine_ls_hydrogen_treatment     constr
_refine_ls_weighting_scheme     calc
_refine_ls_weighting_details
                 'calc w=1/[\s^2^(Fo^2^)+(0.0457P)^2^] where P=(Fo^2^+2Fc^2^)/3'
_atom_sites_solution_hydrogens     geom
_atom_sites_solution_primary     direct
_atom_sites_solution_secondary     difmap
_refine_ls_shift/su_max     0.001
_refine_ls_shift/su_mean     0.000
_refine_diff_density_max     0.272
_refine_diff_density_min     -0.307
_refine_ls_extinction_method     none
_refine_ls_extinction_coef     ?
_refine_ls_abs_structure_details     'Flack (1983), 2085 Friedel pairs'
_refine_ls_abs_structure_Flack     0.06(17)
loop_
    _atom_type_symbol
    _atom_type_description
    _atom_type_scat_dispersion_real
    _atom_type_scat_dispersion_imag
    _atom_type_scat_source
    'C' 'C' 0.0033 0.0016
                         'International Tables Vol C Tables 4.2.6.8 and 6.1.1.4'
    'H' 'H' 0.0000 0.0000
                         'International Tables Vol C Tables 4.2.6.8 and 6.1.1.4'
    'N' 'N' 0.0061 0.0033
                         'International Tables Vol C Tables 4.2.6.8 and 6.1.1.4'
    'O' 'O' 0.0106 0.0060
                         'International Tables Vol C Tables 4.2.6.8 and 6.1.1.4'
    'P' 'P' 0.1023 0.0942
                         'International Tables Vol C Tables 4.2.6.8 and 6.1.1.4'
_computing_data_collection     'SMART (Bruker, 2007)'
_computing_cell_refinement     'SAINT (Bruker, 2007)'
_computing_data_reduction     'SAINT (Bruker, 2007)'
_computing_structure_solution     'SHELXS97 (Sheldrick, 2008)'
_computing_structure_refinement     'SHELXL97 (Sheldrick, 2008)'
_computing_molecular_graphics     'SHELXTL (Sheldrick, 2008)'
_computing_publication_material     'SHELXTL (Sheldrick, 2008)'
loop_
    _atom_site_type_symbol
    _atom_site_label
    _atom_site_fract_x
    _atom_site_fract_y
    _atom_site_fract_z
    _atom_site_U_iso_or_equiv
    _atom_site_adp_type
    _atom_site_calc_flag
    _atom_site_refinement_flags
    _atom_site_occupancy
    _atom_site_symmetry_multiplicity
    _atom_site_disorder_assembly
    _atom_site_disorder_group
    P P1 0.54415(14) 0.34918(10) 0.23972(5) 0.0462(3) Uani d U 1 1 . .
    O O1 0.6726(3) 0.2945(3) 0.19552(12) 0.0503(8) Uani d . 1 1 . .
    O O2 0.5009(3) 0.4756(2) 0.23040(13) 0.0578(9) Uani d U 1 1 . .
    N N1 0.3903(4) 0.2570(3) 0.23664(16) 0.0521(9) Uani d U 1 1 . .
    H H1 0.4139 0.1816 0.2332 0.063 Uiso calc R 1 1 . .
    C C4 0.7421(5) 0.3383(5) 0.09282(17) 0.0586(13) Uani d . 1 1 . .
    H H4 0.8542 0.3192 0.1027 0.070 Uiso calc R 1 1 . .
    C C5 0.6512(5) 0.3284(4) 0.30808(17) 0.0418(11) Uani d . 1 1 . .
    C C6 0.7238(7) 0.4734(5) 0.1000(2) 0.0679(14) Uani d . 1 1 . .
    H H6 0.7301 0.4912 0.1425 0.082 Uiso calc R 1 1 . .
    C C7 0.6383(5) 0.2641(4) 0.13399(18) 0.0511(12) Uani d . 1 1 . .
    H H7 0.5247 0.2806 0.1256 0.061 Uiso calc R 1 1 . .
    C C8 0.6923(6) 0.4277(4) 0.3410(2) 0.0624(14) Uani d . 1 1 . .
    H H8 0.6632 0.5044 0.3281 0.075 Uiso calc R 1 1 . .
    C C9 0.6699(6) 0.1301(4) 0.1270(2) 0.0636(14) Uani d . 1 1 . .
    H H9A 0.7795 0.1132 0.1394 0.076 Uiso calc R 1 1 . .
    H H9B 0.5983 0.0861 0.1533 0.076 Uiso calc R 1 1 . .
    C C10 0.2175(5) 0.2851(4) 0.2390(2) 0.0605(12) Uani d U 1 1 . .
    C C11 0.6471(7) 0.0842(5) 0.0651(2) 0.0708(15) Uani d . 1 1 . .
    H H11 0.5336 0.0970 0.0551 0.085 Uiso calc R 1 1 . .
    C C12 0.7434(7) 0.1585(6) 0.0229(2) 0.0831(17) Uani d . 1 1 . .
    H H12A 0.7165 0.1348 -0.0173 0.100 Uiso calc R 1 1 . .
    H H12B 0.8568 0.1418 0.0291 0.100 Uiso calc R 1 1 . .
    C C13 0.6942(6) 0.2165(4) 0.3286(2) 0.0627(14) Uani d . 1 1 . .
    H H13 0.6688 0.1482 0.3065 0.075 Uiso calc R 1 1 . .
    C C14 0.7741(6) 0.2041(5) 0.3811(2) 0.0750(16) Uani d . 1 1 . .
    H H14 0.7992 0.1275 0.3952 0.090 Uiso calc R 1 1 . .
    C C15 0.8169(6) 0.3034(6) 0.4129(2) 0.0723(16) Uani d . 1 1 . .
    H H15 0.8739 0.2941 0.4481 0.087 Uiso calc R 1 1 . .
    C C16 0.7145(6) 0.2930(5) 0.0299(2) 0.0732(16) Uani d . 1 1 . .
    H H16A 0.6046 0.3111 0.0183 0.088 Uiso calc R 1 1 . .
    H H16B 0.7856 0.3362 0.0032 0.088 Uiso calc R 1 1 . .
    C C17 0.1234(6) 0.1719(5) 0.2447(3) 0.1004(18) Uani d U 1 1 . .
    H H17A 0.1550 0.1304 0.2802 0.151 Uiso calc R 1 1 . .
    H H17B 0.1435 0.1211 0.2110 0.151 Uiso calc R 1 1 . .
    H H17C 0.0107 0.1908 0.2467 0.151 Uiso calc R 1 1 . .
    C C18 0.6792(8) -0.0509(5) 0.0587(2) 0.103(2) Uani d . 1 1 . .
    H H18A 0.6648 -0.0744 0.0181 0.154 Uiso calc R 1 1 . .
    H H18B 0.6054 -0.0951 0.0833 0.154 Uiso calc R 1 1 . .
    H H18C 0.7876 -0.0683 0.0708 0.154 Uiso calc R 1 1 . .
    C C19 0.5637(7) 0.5245(5) 0.0774(2) 0.0915(19) Uani d . 1 1 . .
    H H19A 0.5523 0.5065 0.0360 0.137 Uiso calc R 1 1 . .
    H H19B 0.5621 0.6105 0.0830 0.137 Uiso calc R 1 1 . .
    H H19C 0.4764 0.4885 0.0990 0.137 Uiso calc R 1 1 . .
    C C20 0.7781(7) 0.4143(5) 0.3941(2) 0.0723(16) Uani d . 1 1 . .
    H H20 0.8077 0.4819 0.4160 0.087 Uiso calc R 1 1 . .
    C C21 0.8611(8) 0.5424(6) 0.0696(3) 0.109(2) Uani d . 1 1 . .
    H H21A 0.9626 0.5089 0.0817 0.163 Uiso calc R 1 1 . .
    H H21B 0.8566 0.6261 0.0807 0.163 Uiso calc R 1 1 . .
    H H21C 0.8502 0.5354 0.0274 0.163 Uiso calc R 1 1 . .
    C C22 0.1788(8) 0.3622(6) 0.2900(3) 0.136(2) Uani d U 1 1 . .
    H H22A 0.0641 0.3665 0.2948 0.204 Uiso calc R 1 1 . .
    H H22B 0.2210 0.4419 0.2835 0.204 Uiso calc R 1 1 . .
    H H22C 0.2260 0.3286 0.3252 0.204 Uiso calc R 1 1 . .
    C C23 0.1671(8) 0.3533(7) 0.1851(3) 0.137(2) Uani d U 1 1 . .
    H H23A 0.0565 0.3770 0.1890 0.206 Uiso calc R 1 1 . .
    H H23B 0.1793 0.3028 0.1508 0.206 Uiso calc R 1 1 . .
    H H23C 0.2332 0.4240 0.1809 0.206 Uiso calc R 1 1 . .
loop_
    _atom_site_aniso_label
    _atom_site_aniso_U_11
    _atom_site_aniso_U_22
    _atom_site_aniso_U_33
    _atom_site_aniso_U_12
    _atom_site_aniso_U_13
    _atom_site_aniso_U_23
    P1 0.0430(6) 0.0520(7) 0.0436(7) -0.0011(6) -0.0006(6) 0.0021(6)
    O1 0.0398(17) 0.071(2) 0.0398(17) -0.0001(16) -0.0011(14) -0.0013(14)
    O2 0.054(2) 0.0493(18) 0.070(2) -0.0005(15) -0.0028(16) 0.0074(15)
    N1 0.037(2) 0.052(2) 0.068(2) -0.0012(17) 0.0005(19) -0.0009(19)
    C4 0.042(3) 0.093(4) 0.041(3) 0.000(3) -0.004(2) 0.006(3)
    C5 0.040(3) 0.051(3) 0.035(2) -0.003(2) -0.0010(19) 0.005(2)
    C6 0.067(4) 0.075(4) 0.062(3) -0.014(3) 0.004(3) 0.001(3)
    C7 0.040(3) 0.076(4) 0.038(3) -0.002(3) 0.003(2) -0.009(2)
    C8 0.077(4) 0.057(3) 0.053(3) 0.008(3) -0.009(3) -0.005(3)
    C9 0.053(3) 0.080(4) 0.058(3) 0.005(3) 0.003(2) -0.005(3)
    C10 0.042(3) 0.065(3) 0.074(3) -0.004(2) 0.001(3) -0.003(3)
    C11 0.065(4) 0.090(4) 0.057(3) 0.004(3) 0.001(3) -0.011(3)
    C12 0.078(4) 0.115(5) 0.056(3) 0.008(4) 0.008(3) -0.014(3)
    C13 0.074(4) 0.050(3) 0.064(3) 0.001(3) -0.017(3) -0.002(2)
    C14 0.076(4) 0.076(4) 0.073(4) -0.001(3) -0.028(3) 0.010(3)
    C15 0.067(4) 0.101(5) 0.048(3) 0.004(3) -0.019(3) 0.002(3)
    C16 0.072(4) 0.104(5) 0.044(3) -0.003(3) 0.002(3) 0.001(3)
    C17 0.055(3) 0.079(4) 0.168(5) -0.013(3) 0.010(4) -0.014(4)
    C18 0.120(6) 0.098(5) 0.090(4) 0.020(4) -0.006(4) -0.037(3)
    C19 0.097(5) 0.084(4) 0.093(4) -0.006(4) 0.017(4) 0.014(3)
    C20 0.093(5) 0.064(4) 0.059(4) -0.002(4) -0.018(3) -0.016(3)
    C21 0.098(5) 0.118(5) 0.110(5) -0.046(4) 0.018(4) 0.020(4)
    C22 0.081(4) 0.143(5) 0.183(6) -0.013(4) 0.033(4) -0.072(5)
    C23 0.074(4) 0.166(6) 0.172(6) -0.017(4) -0.036(4) 0.072(5)
_geom_special_details
;
All e.s.d.'s (except the e.s.d. in the dihedral angle between two l.s. planes)
are estimated using the full covariance matrix. The cell e.s.d.'s are taken
into account individually in the estimation of e.s.d.'s in distances, angles
and torsion angles; correlations between e.s.d.'s in cell parameters are only
used when they are defined by crystal symmetry. An approximate (isotropic)
treatment of cell e.s.d.'s is used for estimating e.s.d.'s involving l.s.
planes.
;
loop_
    _geom_bond_atom_site_label_1
    _geom_bond_atom_site_label_2
    _geom_bond_site_symmetry_2
    _geom_bond_distance
    _geom_bond_publ_flag
    P1 O2 . 1.459(3) ?
    P1 O1 . 1.581(3) ?
    P1 N1 . 1.636(3) ?
    P1 C5 . 1.794(4) ?
    O1 C7 . 1.456(5) ?
    N1 C10 . 1.470(5) ?
    N1 H1 . 0.8600 ?
    C4 C7 . 1.510(6) ?
    C4 C6 . 1.512(6) ?
    C4 C16 . 1.524(6) ?
    C4 H4 . 0.9800 ?
    C5 C13 . 1.369(6) ?
    C5 C8 . 1.370(6) ?
    C6 C19 . 1.533(7) ?
    C6 C21 . 1.534(7) ?
    C6 H6 . 0.9800 ?
    C7 C9 . 1.514(6) ?
    C7 H7 . 0.9800 ?
    C8 C20 . 1.400(6) ?
    C8 H8 . 0.9300 ?
    C9 C11 . 1.497(6) ?
    C9 H9A . 0.9700 ?
    C9 H9B . 0.9700 ?
    C10 C22 . 1.469(7) ?
    C10 C17 . 1.483(6) ?
    C10 C23 . 1.490(7) ?
    C11 C12 . 1.490(7) ?
    C11 C18 . 1.525(7) ?
    C11 H11 . 0.9800 ?
    C12 C16 . 1.516(7) ?
    C12 H12A . 0.9700 ?
    C12 H12B . 0.9700 ?
    C13 C14 . 1.365(6) ?
    C13 H13 . 0.9300 ?
    C14 C15 . 1.359(6) ?
    C14 H14 . 0.9300 ?
    C15 C20 . 1.338(6) ?
    C15 H15 . 0.9300 ?
    C16 H16A . 0.9700 ?
    C16 H16B . 0.9700 ?
    C17 H17A . 0.9600 ?
    C17 H17B . 0.9600 ?
    C17 H17C . 0.9600 ?
    C18 H18A . 0.9600 ?
    C18 H18B . 0.9600 ?
    C18 H18C . 0.9600 ?
    C19 H19A . 0.9600 ?
    C19 H19B . 0.9600 ?
    C19 H19C . 0.9600 ?
    C20 H20 . 0.9300 ?
    C21 H21A . 0.9600 ?
    C21 H21B . 0.9600 ?
    C21 H21C . 0.9600 ?
    C22 H22A . 0.9600 ?
    C22 H22B . 0.9600 ?
    C22 H22C . 0.9600 ?
    C23 H23A . 0.9600 ?
    C23 H23B . 0.9600 ?
    C23 H23C . 0.9600 ?
loop_
    _geom_angle_atom_site_label_1
    _geom_angle_atom_site_label_2
    _geom_angle_atom_site_label_3
    _geom_angle_site_symmetry_1
    _geom_angle_site_symmetry_3
    _geom_angle
    _geom_angle_publ_flag
    O2 P1 O1 . . 116.25(17) ?
    O2 P1 N1 . . 113.53(18) ?
    O1 P1 N1 . . 105.14(17) ?
    O2 P1 C5 . . 111.6(2) ?
    O1 P1 C5 . . 99.14(18) ?
    N1 P1 C5 . . 110.08(19) ?
    C7 O1 P1 . . 123.9(3) ?
    C10 N1 P1 . . 129.0(3) ?
    C10 N1 H1 . . 115.5 ?
    P1 N1 H1 . . 115.5 ?
    C7 C4 C6 . . 114.5(4) ?
    C7 C4 C16 . . 108.0(4) ?
    C6 C4 C16 . . 114.2(4) ?
    C7 C4 H4 . . 106.5 ?
    C6 C4 H4 . . 106.5 ?
    C16 C4 H4 . . 106.5 ?
    C13 C5 C8 . . 118.5(4) ?
    C13 C5 P1 . . 122.4(4) ?
    C8 C5 P1 . . 119.2(4) ?
    C4 C6 C19 . . 114.6(4) ?
    C4 C6 C21 . . 111.6(5) ?
    C19 C6 C21 . . 108.2(4) ?
    C4 C6 H6 . . 107.4 ?
    C19 C6 H6 . . 107.4 ?
    C21 C6 H6 . . 107.4 ?
    O1 C7 C4 . . 110.4(4) ?
    O1 C7 C9 . . 107.0(3) ?
    C4 C7 C9 . . 111.7(4) ?
    O1 C7 H7 . . 109.2 ?
    C4 C7 H7 . . 109.2 ?
    C9 C7 H7 . . 109.2 ?
    C5 C8 C20 . . 120.4(5) ?
    C5 C8 H8 . . 119.8 ?
    C20 C8 H8 . . 119.8 ?
    C11 C9 C7 . . 114.0(4) ?
    C11 C9 H9A . . 108.7 ?
    C7 C9 H9A . . 108.7 ?
    C11 C9 H9B . . 108.7 ?
    C7 C9 H9B . . 108.7 ?
    H9A C9 H9B . . 107.6 ?
    N1 C10 C22 . . 111.4(4) ?
    N1 C10 C17 . . 109.8(4) ?
    C22 C10 C17 . . 107.8(5) ?
    N1 C10 C23 . . 110.6(4) ?
    C22 C10 C23 . . 106.5(5) ?
    C17 C10 C23 . . 110.6(5) ?
    C12 C11 C9 . . 109.9(4) ?
    C12 C11 C18 . . 112.7(5) ?
    C9 C11 C18 . . 113.5(4) ?
    C12 C11 H11 . . 106.8 ?
    C9 C11 H11 . . 106.8 ?
    C18 C11 H11 . . 106.8 ?
    C11 C12 C16 . . 113.0(4) ?
    C11 C12 H12A . . 109.0 ?
    C16 C12 H12A . . 109.0 ?
    C11 C12 H12B . . 109.0 ?
    C16 C12 H12B . . 109.0 ?
    H12A C12 H12B . . 107.8 ?
    C5 C13 C14 . . 120.7(4) ?
    C5 C13 H13 . . 119.6 ?
    C14 C13 H13 . . 119.6 ?
    C15 C14 C13 . . 120.3(5) ?
    C15 C14 H14 . . 119.9 ?
    C13 C14 H14 . . 119.9 ?
    C20 C15 C14 . . 120.7(5) ?
    C20 C15 H15 . . 119.7 ?
    C14 C15 H15 . . 119.7 ?
    C12 C16 C4 . . 113.3(4) ?
    C12 C16 H16A . . 108.9 ?
    C4 C16 H16A . . 108.9 ?
    C12 C16 H16B . . 108.9 ?
    C4 C16 H16B . . 108.9 ?
    H16A C16 H16B . . 107.7 ?
    C10 C17 H17A . . 109.5 ?
    C10 C17 H17B . . 109.5 ?
    H17A C17 H17B . . 109.5 ?
    C10 C17 H17C . . 109.5 ?
    H17A C17 H17C . . 109.5 ?
    H17B C17 H17C . . 109.5 ?
    C11 C18 H18A . . 109.5 ?
    C11 C18 H18B . . 109.5 ?
    H18A C18 H18B . . 109.5 ?
    C11 C18 H18C . . 109.5 ?
    H18A C18 H18C . . 109.5 ?
    H18B C18 H18C . . 109.5 ?
    C6 C19 H19A . . 109.5 ?
    C6 C19 H19B . . 109.5 ?
    H19A C19 H19B . . 109.5 ?
    C6 C19 H19C . . 109.5 ?
    H19A C19 H19C . . 109.5 ?
    H19B C19 H19C . . 109.5 ?
    C15 C20 C8 . . 119.4(5) ?
    C15 C20 H20 . . 120.3 ?
    C8 C20 H20 . . 120.3 ?
    C6 C21 H21A . . 109.5 ?
    C6 C21 H21B . . 109.5 ?
    H21A C21 H21B . . 109.5 ?
    C6 C21 H21C . . 109.5 ?
    H21A C21 H21C . . 109.5 ?
    H21B C21 H21C . . 109.5 ?
    C10 C22 H22A . . 109.5 ?
    C10 C22 H22B . . 109.5 ?
    H22A C22 H22B . . 109.5 ?
    C10 C22 H22C . . 109.5 ?
    H22A C22 H22C . . 109.5 ?
    H22B C22 H22C . . 109.5 ?
    C10 C23 H23A . . 109.5 ?
    C10 C23 H23B . . 109.5 ?
    H23A C23 H23B . . 109.5 ?
    C10 C23 H23C . . 109.5 ?
    H23A C23 H23C . . 109.5 ?
    H23B C23 H23C . . 109.5 ?
loop_
    _geom_torsion_atom_site_label_1
    _geom_torsion_atom_site_label_2
    _geom_torsion_atom_site_label_3
    _geom_torsion_atom_site_label_4
    _geom_torsion_site_symmetry_1
    _geom_torsion_site_symmetry_2
    _geom_torsion_site_symmetry_3
    _geom_torsion_site_symmetry_4
    _geom_torsion
    _geom_torsion_publ_flag
    O2 P1 O1 C7 . . . . -73.5(3) ?
    N1 P1 O1 C7 . . . . 52.9(3) ?
    C5 P1 O1 C7 . . . . 166.8(3) ?
    O2 P1 N1 C10 . . . . -14.7(5) ?
    O1 P1 N1 C10 . . . . -142.9(4) ?
    C5 P1 N1 C10 . . . . 111.2(4) ?
    O2 P1 C5 C13 . . . . 175.2(4) ?
    O1 P1 C5 C13 . . . . -61.8(4) ?
    N1 P1 C5 C13 . . . . 48.1(4) ?
    O2 P1 C5 C8 . . . . -5.2(4) ?
    O1 P1 C5 C8 . . . . 117.9(4) ?
    N1 P1 C5 C8 . . . . -132.2(3) ?
    C7 C4 C6 C19 . . . . -71.5(5) ?
    C16 C4 C6 C19 . . . . 53.6(6) ?
    C7 C4 C6 C21 . . . . 165.0(4) ?
    C16 C4 C6 C21 . . . . -69.8(6) ?
    P1 O1 C7 C4 . . . . 118.4(4) ?
    P1 O1 C7 C9 . . . . -119.8(3) ?
    C6 C4 C7 O1 . . . . -57.7(5) ?
    C16 C4 C7 O1 . . . . 173.9(4) ?
    C6 C4 C7 C9 . . . . -176.6(4) ?
    C16 C4 C7 C9 . . . . 55.0(5) ?
    C13 C5 C8 C20 . . . . 0.7(7) ?
    P1 C5 C8 C20 . . . . -179.0(4) ?
    O1 C7 C9 C11 . . . . -177.5(4) ?
    C4 C7 C9 C11 . . . . -56.6(5) ?
    P1 N1 C10 C22 . . . . -51.2(6) ?
    P1 N1 C10 C17 . . . . -170.6(4) ?
    P1 N1 C10 C23 . . . . 67.1(6) ?
    C7 C9 C11 C12 . . . . 52.8(6) ?
    C7 C9 C11 C18 . . . . -180.0(5) ?
    C9 C11 C12 C16 . . . . -51.2(6) ?
    C18 C11 C12 C16 . . . . -178.9(4) ?
    C8 C5 C13 C14 . . . . 1.0(7) ?
    P1 C5 C13 C14 . . . . -179.3(4) ?
    C5 C13 C14 C15 . . . . -2.3(8) ?
    C13 C14 C15 C20 . . . . 1.7(9) ?
    C11 C12 C16 C4 . . . . 54.8(6) ?
    C7 C4 C16 C12 . . . . -54.9(6) ?
    C6 C4 C16 C12 . . . . 176.5(4) ?
    C14 C15 C20 C8 . . . . 0.0(9) ?
    C5 C8 C20 C15 . . . . -1.2(8) ?
loop_
    _geom_hbond_atom_site_label_D
    _geom_hbond_atom_site_label_H
    _geom_hbond_atom_site_label_A
    _geom_hbond_site_symmetry_A
    _geom_hbond_distance_DH
    _geom_hbond_distance_HA
    _geom_hbond_distance_DA
    _geom_hbond_angle_DHA
    N1 H1 O2 3_645 0.86 2.52 3.326(4) 156
    C13 H13 O2 3_645 0.93 2.51 3.391(5) 157
data_global
_journal_date_recd_electronic     2011-04-03
_journal_date_accepted     2011-04-06
_journal_name_full     'Acta Crystallographica, Section E'
_journal_year     2011
_journal_volume     67
_journal_issue      5
_journal_page_first     o1244
_journal_page_last     o1244
_journal_paper_category     QO
_journal_coeditor_code     CV5071
_publ_contact_author_name     'Prof. Chang-Qiu Zhao'
_publ_contact_author_address
;
  College of Chemistry and Chemical Engineering
  Liaocheng University
  Shandong 252059
  P.R.China
;
_publ_contact_author_email     literabc@hotmail.com
_publ_contact_author_fax     '86 635 8239659'
_publ_contact_author_phone     '86 635 8239659'
_publ_section_title
;
<i>N</i>-<i>tert</i>-Butyl <i>O</i>-2-isopropyl-5-methylcyclohexyl
phenylphosphonamidate
;
loop_
    _publ_author_name
    _publ_author_address
    'Li-Juan Liu'
;
College of Chemistry and Chemical Engineering
Liaocheng University
Shandong 252059
People's Republic of China
;
    'Fan-Jie Meng'
;
College of Chemistry and Chemical Engineering
Liaocheng University
Shandong 252059
People's Republic of China
;
    'Hao Xu'
;
College of Chemistry and Chemical Engineering
Liaocheng University
Shandong 252059
People's Republic of China
;
    'Daqi Wang'
;
College of Chemistry and Chemical Engineering
Liaocheng University
Shandong 252059
People's Republic of China
;
    'Chang-Qiu Zhao'
;
College of Chemistry and Chemical Engineering
Liaocheng University
Shandong 252059
People's Republic of China
;
