# Supplementary material for: N-tert-Butyl O-2-isopropyl-5-methyl­cyclo­hexyl phenyl­phospho­namidate
Source: Acta Crystallogr Sect E Struct Rep Online. 2011 Apr 29;67(Pt 5):o1244. doi: 10.1107/S1600536811012864 (PMC3089078; doi:10.1107/S1600536811012864)
Supplement: Supplementary file 2 [file e-67-o1244-Isup2.hkl]

# 
# h,k,l, Fc-squared, Fo-squared, sigma(Fo-squared) and status flag 
# 
data_I
_shelx_title ' 101202c in P2(1)2(1)2(1)' 
_shelx_refln_list_code          4 
_shelx_F_calc_maximum      155.15 
_exptl_crystal_F_000       768.00 
_reflns_d_resolution_high  0.8403 
 
loop_ 
 _symmetry_equiv_pos_as_xyz 
 'x, y, z' 
 '-x+1/2, -y, z+1/2' 
 '-x, y+1/2, -z+1/2' 
 'x+1/2, -y+1/2, -z' 
 
_cell_length_a     8.3054 
_cell_length_b    11.0642 
_cell_length_c    22.5570 
_cell_angle_alpha  90.000 
_cell_angle_beta   90.000 
_cell_angle_gamma  90.000 
 
_shelx_F_squared_multiplier     1.000 
 
loop_ 
 _refln_index_h 
 _refln_index_k 
 _refln_index_l 
 _refln_F_squared_calc 
 _refln_F_squared_meas 
 _refln_F_squared_sigma 
 _refln_observed_status 
   2   0   0    24071.96    25607.43    979.67 o 
   4   0   0       70.96       76.68     16.18 o 
   6   0   0      617.46      662.83     32.02 o 
   8   0   0        6.86      -15.36     22.69 o 
   1   1   0     1277.47     1418.02     42.51 o 
   2   1   0    14767.27    15309.16    293.64 o 
   3   1   0      478.78      505.48     17.35 o 
   4   1   0     1446.97     1660.02     45.37 o 
   5   1   0      643.78      590.40     22.00 o 
   6   1   0      483.76      555.31     19.31 o 
   7   1   0       17.67        3.09     12.26 o 
   8   1   0      306.08      423.32     55.52 o 
   9   1   0       21.06        9.05     19.43 o 
   0   2   0     6008.96     5974.36    162.72 o 
   1   2   0     2273.94     2393.24     56.20 o 
   2   2   0     4017.06     4478.48     89.27 o 
   4   2   0      490.14      505.11     18.45 o 
   5   2   0        2.76       -6.47      5.66 o 
   6   2   0        5.16       -4.82      9.12 o 
   7   2   0        0.13      -13.45     11.12 o 
   8   2   0        5.77       -4.52     13.21 o 
   9   2   0        9.03        9.27     26.58 o 
   2   3   0      574.56      601.96     16.58 o 
   3   3   0     1706.79     1583.02     37.08 o 
   4   3   0      138.18      150.89     11.07 o 
   5   3   0       23.72        5.04      8.28 o 
   6   3   0       26.27       10.79     10.67 o 
   7   3   0      149.50      183.46     27.37 o 
   8   3   0       12.51        7.80     14.33 o 
   9   3   0       83.96      127.88     40.13 o 
   2   4   0       13.95        6.77      3.38 o 
   3   4   0       48.00       37.34      6.34 o 
   4   4   0        4.34        4.71      6.88 o 
   5   4   0      240.35      283.45     32.99 o 
   6   4   0        3.59      -11.11      9.39 o 
   7   4   0        6.10       11.66     12.76 o 
   8   4   0       74.68       28.89     20.27 o 
   9   4   0       31.59       18.38     22.71 o 
   1   5   0     1210.17     1158.27     29.30 o 
   2   5   0     1219.95     1169.68     29.42 o 
   3   5   0      580.87      660.42     20.27 o 
   4   5   0      512.15      546.42     23.13 o 
   5   5   0      347.14      386.11     49.24 o 
   6   5   0      115.88      115.80     24.20 o 
   7   5   0       35.14        2.43     31.01 o 
   8   5   0       66.80       81.08     24.39 o 
   9   5   0        9.27        2.94     31.48 o 
   0   6   0     1450.89     1331.82     48.31 o 
   1   6   0      200.73      228.86     24.43 o 
   2   6   0      366.26      409.02     15.33 o 
   4   6   0      364.85      382.20     33.47 o 
   5   6   0       71.99       46.25     17.89 o 
   6   6   0        0.01       -1.78     18.34 o 
   7   6   0       95.04      119.55     26.92 o 
   8   6   0        8.56       -9.94     21.66 o 
   1   7   0        0.01        7.69      6.80 o 
   2   7   0      138.55      141.19     12.73 o 
   3   7   0      264.17      320.91     27.44 o 
   4   7   0       16.16        1.08      9.46 o 
   5   7   0      436.23      504.83     94.21 o 
   6   7   0        0.01      -12.01     16.05 o 
   7   7   0        0.79       -2.04     20.56 o 
   8   7   0        1.39       10.78     24.02 o 
   0   8   0       25.36       14.06     11.61 o 
   1   8   0      604.83      618.63     22.34 o 
   2   8   0      400.84      397.63     28.38 o 
   3   8   0      110.91       84.73     14.86 o 
   4   8   0        0.52       -2.01     14.54 o 
   5   8   0       72.60       63.00     20.60 o 
   6   8   0        5.96       -9.63     17.86 o 
   7   8   0        1.87      -21.51     20.02 o 
   1   9   0      166.10      200.26     20.69 o 
   2   9   0        0.04      -13.97     10.07 o 
   3   9   0       20.24       -4.42     11.33 o 
   4   9   0       31.02       27.98     19.63 o 
   5   9   0       26.07       32.22     29.13 o 
   6   9   0       65.07       80.66     28.14 o 
   7   9   0        5.35       -3.72     23.15 o 
   0  10   0      112.39       58.22     18.85 o 
   1  10   0        1.12       -8.86     11.82 o 
   2  10   0      191.19      235.57     26.95 o 
   3  10   0       55.77       19.08     18.86 o 
   4  10   0        0.24      -17.75     18.78 o 
   5  10   0        0.07      -12.76     20.00 o 
   6  10   0        5.29      -13.04     30.09 o 
   1  11   0       54.83       55.17     16.56 o 
   2  11   0       11.25        1.25     13.11 o 
   3  11   0       29.26        7.72     19.26 o 
   4  11   0       43.94       43.86     25.02 o 
   5  11   0       21.63       31.07     26.20 o 
   0  12   0        6.96       18.74     26.84 o 
   1  12   0       29.86       58.98     26.34 o 
   2  12   0       15.48        9.49     25.76 o 
   3  12   0        6.37      -24.73     20.11 o 
   4  12   0       11.82      -22.95     27.16 o 
   1  13   0        2.88      -15.44     27.55 o 
   1   0   1    15057.76    16842.29    654.32 o 
   2   0   1     6173.96     6247.91    140.19 o 
   3   0   1      417.34      453.82     15.92 o 
   4   0   1      834.56      835.27     26.54 o 
   5   0   1      139.66       82.80     27.51 o 
   6   0   1      265.09      314.35     24.72 o 
   7   0   1       45.89       28.37     10.00 o 
   8   0   1        1.84       13.64     16.54 o 
   9   0   1       96.15      117.37     28.14 o 
  -9   1   1       56.43       35.41     30.31 o 
  -8   1   1       56.50       94.05     23.62 o 
  -7   1   1      756.73      720.72     26.30 o 
  -6   1   1      485.77      494.25     19.49 o 
  -5   1   1      132.56      117.36     16.80 o 
  -4   1   1       42.01       33.48      7.88 o 
  -3   1   1     1462.06     1562.89     40.57 o 
  -2   1   1      804.36      879.37     26.66 o 
  -1   1   1     3504.76     3528.70     99.17 o 
   1   1   1     3512.23     3497.88     68.43 o 
   2   1   1      796.87      828.51     24.13 o 
   3   1   1     1435.26     1533.00     35.71 o 
   4   1   1       44.41       48.29      7.40 o 
   5   1   1      129.77      117.97     10.03 o 
   6   1   1      483.69      500.79     17.44 o 
   7   1   1      762.59      733.52     31.45 o 
   8   1   1       58.28       79.19     17.48 o 
   9   1   1       55.60       61.45     22.49 o 
  -9   2   1       54.37       49.17     23.13 o 
  -8   2   1       84.72       87.38     31.65 o 
  -7   2   1       36.58       37.17     15.26 o 
  -6   2   1       70.47       44.37     12.21 o 
  -5   2   1      561.47      550.87     23.25 o 
  -4   2   1      758.96      853.78     29.20 o 
  -3   2   1      839.19      857.07     26.72 o 
  -2   2   1      163.02      161.57      6.70 o 
  -1   2   1      903.76      843.38     22.44 o 
   0   2   1    14099.87    13193.13    249.77 o 
   1   2   1      891.54      872.83     27.21 o 
   2   2   1      150.41      163.51      8.44 o 
   3   2   1      839.03      850.54     19.14 o 
   4   2   1      765.34      862.67     20.70 o 
   5   2   1      562.95      559.87     19.18 o 
   6   2   1       70.59       58.04     12.73 o 
   7   2   1       36.84       41.39     13.45 o 
   8   2   1       84.87       99.34     19.32 o 
   9   2   1       54.48       62.30     33.21 o 
  -9   3   1        0.18       -3.92     23.53 o 
  -8   3   1      147.87      198.25     31.01 o 
  -7   3   1       38.62       15.88     12.32 o 
  -6   3   1      439.50      446.12     22.69 o 
  -5   3   1      335.83      340.43     24.63 o 
  -4   3   1       57.87       65.81     10.45 o 
  -3   3   1      239.11      230.10     12.65 o 
  -2   3   1     1206.77     1122.03     26.29 o 
  -1   3   1        4.44       -0.12      2.83 o 
   0   3   1      886.43      880.48     21.19 o 
   1   3   1        4.69       -1.65      2.92 o 
   2   3   1     1203.84     1138.36     24.01 o 
   3   3   1      235.00      235.63     10.07 o 
   4   3   1       53.43       67.68      7.83 o 
   5   3   1      335.82      342.09     25.42 o 
   6   3   1      439.86      433.75     22.98 o 
   7   3   1       38.58       45.18     14.76 o 
   8   3   1      147.70      132.57     23.89 o 
   9   3   1        0.19      -36.30     24.20 o 
  -9   4   1       62.96       38.85     32.04 o 
  -8   4   1       50.65       47.73     20.61 o 
  -7   4   1       95.31      101.93     31.60 o 
  -6   4   1       33.87       25.30     11.85 o 
  -5   4   1        7.94       14.90      8.88 o 
  -4   4   1      152.89      195.37     28.33 o 
  -2   4   1       39.99       41.12      5.54 o 
  -1   4   1     1388.21     1365.43     31.72 o 
   0   4   1      902.88      846.34     30.11 o 
   1   4   1     1359.74     1307.48     30.97 o 
   2   4   1       38.62       38.99      5.22 o 
   4   4   1      153.77      167.18     12.95 o 
   5   4   1        7.62       10.63      9.04 o 
   6   4   1       33.78       23.33     11.88 o 
   7   4   1       94.88      112.49     18.87 o 
   8   4   1       50.46       59.33     33.81 o 
   9   4   1       63.32       72.05     24.44 o 
  -9   5   1       27.70       39.92     30.99 o 
  -8   5   1        6.23       14.42     18.84 o 
  -7   5   1       40.43       61.47     21.73 o 
  -6   5   1       43.68       15.95     16.11 o 
  -5   5   1      541.46      455.84     30.23 o 
  -4   5   1      205.85      199.18     16.32 o 
  -3   5   1     1011.71      968.27     28.91 o 
  -2   5   1      552.64      588.47     17.58 o 
  -1   5   1      636.04      711.45     22.20 o 
   0   5   1     1205.11     1181.38     29.87 o 
   1   5   1      643.93      704.89     32.58 o 
   2   5   1      554.35      539.71     17.25 o 
   3   5   1      997.40      895.08     22.01 o 
   4   5   1      205.57      242.31     15.79 o 
   5   5   1      548.13      519.36     36.23 o 
   6   5   1       43.70       53.75     17.38 o 
   7   5   1       40.55       28.89     21.45 o 
   8   5   1        6.24       -8.06     21.36 o 
   9   5   1       27.28        8.29     23.84 o 
  -8   6   1       18.49       24.75     21.28 o 
  -7   6   1       19.25       -3.68     17.46 o 
  -6   6   1      146.79      156.11     35.21 o 
  -5   6   1      172.87      194.39     26.11 o 
  -4   6   1        0.23       -3.32      8.18 o 
  -3   6   1     1023.93      931.84     32.12 o 
  -2   6   1      313.68      316.41     13.15 o 
  -1   6   1      704.92      729.65     22.07 o 
   0   6   1      292.42      353.54     26.00 o 
   1   6   1      686.12      725.38     22.24 o 
   2   6   1      316.33      311.69     16.28 o 
   3   6   1     1031.22      944.66     33.00 o 
   4   6   1        0.24        5.81      7.29 o 
   5   6   1      172.44      181.05     29.56 o 
   6   6   1      146.99       97.84     23.57 o 
   7   6   1       19.38       17.97     19.95 o 
   8   6   1       17.99        2.37     22.64 o 
  -8   7   1       31.15       24.29     24.69 o 
  -7   7   1        2.94       -7.37     19.51 o 
  -6   7   1      111.25      110.47     43.97 o 
  -5   7   1       33.57       24.01     16.65 o 
  -4   7   1      517.55      561.53     39.53 o 
  -3   7   1       34.03       34.02     10.81 o 
  -2   7   1      119.45      104.38     14.17 o 
  -1   7   1       79.43       86.32     10.40 o 
   0   7   1       49.27       49.23      9.31 o 
   1   7   1       79.73      103.10     11.96 o 
   2   7   1      116.93      113.56     19.01 o 
   3   7   1       32.86       26.89     10.28 o 
   4   7   1      526.06      498.77     24.09 o 
   5   7   1       34.07       30.34     18.11 o 
   6   7   1      107.97       91.47     23.51 o 
   7   7   1        2.97       -2.17     19.58 o 
   8   7   1       31.46       22.71     24.17 o 
  -7   8   1        0.40      -16.09     20.74 o 
  -6   8   1        4.15      -11.08     19.28 o 
  -5   8   1       21.35        7.13     17.47 o 
  -4   8   1      221.94      176.99     28.19 o 
  -3   8   1       50.55       37.09     11.42 o 
  -2   8   1      378.83      417.87     21.67 o 
  -1   8   1      130.38      160.44     15.18 o 
   0   8   1      340.18      353.62     20.82 o 
   1   8   1      130.58      135.03     14.21 o 
   2   8   1      379.31      373.63     22.03 o 
   3   8   1       51.44       35.89     13.11 o 
   4   8   1      221.92      215.26     39.21 o 
   5   8   1       21.11        2.63     18.46 o 
   6   8   1        4.19       -3.07     18.48 o 
   7   8   1        0.38      -22.74     20.71 o 
  -7   9   1       14.36       18.86     24.33 o 
  -6   9   1       27.16       28.40     22.79 o 
  -5   9   1      124.08      113.07     36.18 o 
  -4   9   1       62.22       65.14     22.19 o 
  -3   9   1       87.50       62.28     21.85 o 
  -2   9   1       86.29       55.81     14.64 o 
  -1   9   1       83.88       59.51     14.62 o 
   0   9   1       60.77       68.03     12.42 o 
   1   9   1       83.52       48.24     13.56 o 
   2   9   1       88.21       74.72     15.49 o 
   3   9   1       90.03       47.90     15.50 o 
   4   9   1       60.72       82.40     24.14 o 
   5   9   1      123.09      130.57     45.65 o 
   6   9   1       27.10       17.63     28.90 o 
   7   9   1       14.14       23.45     25.00 o 
  -6  10   1        0.20      -12.41     22.61 o 
  -5  10   1        1.88       -4.90     20.78 o 
  -4  10   1        9.79        1.63     19.33 o 
  -3  10   1       63.44       32.91     21.44 o 
  -2  10   1       48.86       32.73     14.46 o 
  -1  10   1      225.70      299.32     26.21 o 
   0  10   1        4.05       -8.34     10.04 o 
   1  10   1      229.60      277.31     24.93 o 
   2  10   1       48.96       29.47     14.66 o 
   3  10   1       61.78       62.14     21.67 o 
   4  10   1        9.81        3.13     18.77 o 
   5  10   1        1.80      -26.92     17.95 o 
   6  10   1        0.20      -18.57     21.93 o 
  -5  11   1       46.34       71.80     28.03 o 
  -4  11   1       23.29       51.53     25.42 o 
  -3  11   1       17.79        9.21     20.95 o 
  -2  11   1        2.20        2.99     18.69 o 
  -1  11   1        1.41       -9.58     13.31 o 
   0  11   1        1.03      -13.51     15.73 o 
   1  11   1        1.29       -4.99     13.48 o 
   2  11   1        2.33        8.58     13.71 o 
   3  11   1       17.74       16.01     21.08 o 
   4  11   1       23.26       32.88     24.64 o 
   5  11   1       46.63       24.30     43.96 o 
  -4  12   1        1.62      -29.45     20.67 o 
  -3  12   1        3.87      -26.97     21.44 o 
  -2  12   1       16.75       24.84     23.37 o 
  -1  12   1       12.01       38.07     30.78 o 
   0  12   1       41.60       37.22     20.48 o 
   1  12   1       12.03        9.21     20.96 o 
   2  12   1       17.03       40.16     24.12 o 
   3  12   1        4.05        2.47     28.89 o 
   4  12   1        1.46       -0.69     24.00 o 
  -1  13   1        2.25       -6.43     31.57 o 
   0  13   1        0.71       -8.31     19.97 o 
   1  13   1        2.22       -2.81     19.72 o 
   1   0   2     2025.77     2121.82     62.07 o 
   2   0   2     4763.03     5174.46    102.18 o 
   3   0   2      738.90      713.99     21.87 o 
   4   0   2      104.76      108.15     17.89 o 
   5   0   2        0.03       -8.16      5.44 o 
   6   0   2      404.32      396.52     15.34 o 
   7   0   2        0.49       -7.98      8.80 o 
   8   0   2       34.22       49.58     26.45 o 
   9   0   2       47.28       65.60     23.95 o 
  -9   1   2       27.35       21.12     31.04 o 
  -8   1   2      231.48      335.97     55.43 o 
  -7   1   2       77.64       98.12     13.76 o 
  -6   1   2      650.70      615.95     25.64 o 
  -5   1   2      119.87      105.65     14.83 o 
  -4   1   2      562.95      618.54     21.65 o 
  -3   1   2     1247.58     1207.13     33.55 o 
  -2   1   2     6350.38     7149.68    266.29 o 
  -1   1   2     1475.33     1441.06     43.36 o 
   0   1   2       46.46       58.64      5.22 o 
   1   1   2     1483.84     1429.78     30.01 o 
   2   1   2     6338.68     6505.80    149.69 o 
   3   1   2     1230.23     1268.02     34.96 o 
   4   1   2      549.11      598.92     18.64 o 
   5   1   2      125.57      116.69     11.93 o 
   6   1   2      658.56      673.78     20.53 o 
   7   1   2       78.05       80.04     22.28 o 
   8   1   2      229.59      292.59     26.84 o 
   9   1   2       27.61       29.78     29.96 o 
  -9   2   2       60.17       37.41     32.04 o 
  -8   2   2       26.05       23.12     14.06 o 
  -7   2   2        9.56        6.84     11.25 o 
  -6   2   2       52.85       53.34     12.98 o 
  -5   2   2       17.68       14.45      8.71 o 
  -4   2   2     1404.50     1459.86     42.47 o 
  -3   2   2      698.58      733.99     23.67 o 
  -2   2   2      167.84      152.70      8.00 o 
  -1   2   2     5072.45     4927.98    137.12 o 
   0   2   2     9738.09     9308.80    177.73 o 
   1   2   2     5122.55     5198.46     91.31 o 
   2   2   2      169.57      192.50      7.37 o 
   3   2   2      700.53      707.09     20.01 o 
   4   2   2     1408.36     1450.77     31.37 o 
   5   2   2       18.45       10.38      5.72 o 
   6   2   2       52.64       56.63     13.10 o 
   7   2   2        9.85       -7.83     11.36 o 
   8   2   2       26.71       17.99     14.38 o 
   9   2   2       61.04       33.19     31.63 o 
  -9   3   2       79.98      132.52     44.71 o 
  -8   3   2        0.06      -10.52     15.87 o 
  -7   3   2       98.81      131.21     24.25 o 
  -6   3   2       16.81        7.97     10.55 o 
  -5   3   2      224.04      222.54     16.66 o 
  -4   3   2      456.95      495.45     19.98 o 
  -3   3   2     2121.55     2314.94     59.82 o 
  -2   3   2      707.13      736.73     18.27 o 
  -1   3   2      128.36      144.57      6.35 o 
   0   3   2        6.88        6.63      3.70 o 
   1   3   2      131.53      137.75     12.19 o 
   2   3   2      701.49      698.71     16.74 o 
   3   3   2     2119.14     2273.27     44.84 o 
   4   3   2      458.64      469.86     16.47 o 
   5   3   2      222.14      229.05     24.96 o 
   6   3   2       15.93       14.29     11.33 o 
   7   3   2       99.28       91.21     16.74 o 
   8   3   2        0.06      -10.22     12.95 o 
   9   3   2       79.80       76.32     20.14 o 
  -9   4   2       67.65       32.98     33.19 o 
  -8   4   2      112.62      112.50     53.78 o 
  -7   4   2       24.53       18.05     16.52 o 
  -6   4   2       23.51       18.69     11.55 o 
  -5   4   2      111.49      129.79     14.89 o 
  -4   4   2       31.93       36.67      8.89 o 
  -3   4   2      157.79      157.43     11.71 o 
  -2   4   2      631.20      643.11     21.44 o 
  -1   4   2      527.87      587.09     16.69 o 
   1   4   2      526.64      581.20     17.09 o 
   2   4   2      618.87      665.71     16.95 o 
   3   4   2      155.96      170.99      8.51 o 
   4   4   2       33.48       36.71      6.91 o 
   5   4   2      112.80      112.88     18.98 o 
   6   4   2       23.94       15.72     11.10 o 
   7   4   2       24.03       28.43     14.22 o 
   8   4   2      112.89      135.53     29.00 o 
   9   4   2       68.16       46.42     24.66 o 
  -9   5   2        8.02       16.80     31.32 o 
  -8   5   2       92.73      121.12     40.28 o 
  -7   5   2       72.13       67.46     20.69 o 
  -6   5   2        7.40       -3.93     15.06 o 
  -5   5   2      102.59      113.43     21.55 o 
  -3   5   2      108.24      124.45      9.59 o 
  -2   5   2     2241.97     2205.47     48.92 o 
  -1   5   2      226.78      219.66     14.79 o 
   0   5   2     5233.16     5491.81    111.14 o 
   1   5   2      225.18      221.50     11.02 o 
   2   5   2     2226.56     2140.93     49.07 o 
   3   5   2      108.81      136.49     14.92 o 
   4   5   2      441.23      504.74     25.12 o 
   5   5   2      102.45      141.91     20.06 o 
   6   5   2        8.20       -1.80     10.69 o 
   7   5   2       72.33       52.69     38.92 o 
   8   5   2       92.67       90.45     38.59 o 
   9   5   2        7.93        2.18     23.39 o 
  -8   6   2       19.33       31.39     22.04 o 
  -7   6   2      101.40       67.78     23.18 o 
  -6   6   2      123.44      122.29     24.23 o 
  -5   6   2      283.82      280.65     38.89 o 
  -4   6   2      368.97      426.33     40.79 o 
  -3   6   2      196.52      203.84     23.10 o 
  -2   6   2     1127.65     1171.76     30.61 o 
  -1   6   2      113.32      132.01     11.53 o 
   1   6   2      107.99      126.96     14.01 o 
   2   6   2     1112.72     1094.91     29.98 o 
   3   6   2      201.62      224.62     26.13 o 
   4   6   2      375.18      361.80     41.71 o 
   5   6   2      283.13      296.32     23.31 o 
   7   6   2      100.61      131.56     27.13 o 
   8   6   2       19.91       15.58     21.73 o 
  -8   7   2        8.03        9.52     22.39 o 
  -7   7   2       33.99       33.06     20.26 o 
  -6   7   2       17.96      -10.22     17.16 o 
  -5   7   2      355.58      357.03     37.07 o 
  -4   7   2       45.62       32.47     15.72 o 
  -3   7   2       74.96       59.21     12.36 o 
  -2   7   2      427.04      362.43     18.76 o 
  -1   7   2      108.88      145.74     16.12 o 
   0   7   2        3.11       -1.69      6.71 o 
   1   7   2      107.45      135.04     16.07 o 
   2   7   2      428.10      395.96     16.61 o 
   3   7   2       78.05       75.63     13.78 o 
   4   7   2       44.67       40.99     13.33 o 
   5   7   2      358.38      323.22     80.89 o 
   6   7   2       18.79        7.99     17.97 o 
   7   7   2       32.36       28.55     31.71 o 
   8   7   2        7.94       -6.09     21.64 o 
  -7   8   2       12.89        2.87     21.43 o 
  -6   8   2        0.97      -20.67     16.55 o 
  -5   8   2       48.91       52.46     20.64 o 
  -4   8   2       23.49       22.50     16.85 o 
  -3   8   2      329.70      342.96     25.30 o 
  -2   8   2       51.47       43.73     12.59 o 
  -1   8   2      623.61      638.99     24.51 o 
   0   8   2      120.88      115.03     17.53 o 
   1   8   2      631.93      642.79     23.22 o 
   2   8   2       52.67       54.29     16.65 o 
   3   8   2      328.12      330.49     25.80 o 
   4   8   2       23.25        7.45     12.41 o 
   5   8   2       48.64       47.71     22.65 o 
   6   8   2        0.92       -9.53     18.40 o 
   7   8   2       12.61       29.51     24.47 o 
  -7   9   2        7.85       -0.71     24.03 o 
  -6   9   2       64.14       53.66     30.92 o 
  -5   9   2       28.28       10.62     20.25 o 
  -4   9   2      114.62      186.29     30.64 o 
  -3   9   2       32.11       37.89     18.53 o 
  -2   9   2       27.98        8.98     16.53 o 
  -1   9   2      193.11      255.47     22.84 o 
   0   9   2      103.58      123.75     14.81 o 
   1   9   2      193.72      251.61     28.15 o 
   2   9   2       29.34       -2.85     11.15 o 
   3   9   2       32.55       37.71     15.09 o 
   4   9   2      115.42      177.16     28.47 o 
   5   9   2       28.22        5.20     22.62 o 
   6   9   2       63.19       67.03     26.37 o 
   7   9   2        7.50        9.75     24.22 o 
  -6  10   2        4.16        9.61     24.27 o 
  -5  10   2        6.59       14.47     22.89 o 
  -4  10   2       22.63       19.14     21.40 o 
  -3  10   2      108.52       83.53     22.45 o 
  -2  10   2      185.06      227.21     23.48 o 
  -1  10   2       49.00       38.36     15.01 o 
   0  10   2      158.70      136.07     24.94 o 
   1  10   2       49.00       42.84     15.09 o 
   2  10   2      187.64      274.68     53.96 o 
   3  10   2      109.04      121.96     30.08 o 
   4  10   2       21.63       11.66     19.52 o 
   5  10   2        6.50        1.87     37.72 o 
   6  10   2        4.19      -30.91     20.61 o 
  -5  11   2       38.36       42.85     34.56 o 
  -4  11   2       32.29       25.25     24.37 o 
  -3  11   2       17.32       15.74     21.49 o 
  -2  11   2        7.70       -8.20     17.63 o 
  -1  11   2       13.13        4.15     13.82 o 
   0  11   2       65.62       26.29     21.84 o 
   1  11   2       13.24       -9.42     12.70 o 
   2  11   2        8.19       -0.91     13.21 o 
   3  11   2       17.90        4.06     20.39 o 
   4  11   2       32.66       18.01     22.93 o 
   5  11   2       37.77       -3.65     23.11 o 
  -4  12   2       11.62       11.28     24.84 o 
  -3  12   2        9.36      -10.63     21.31 o 
  -2  12   2       13.82       17.77     24.07 o 
  -1  12   2       15.53       18.88     19.29 o 
   0  12   2       12.55       21.25     18.71 o 
   1  12   2       16.22       -6.98     17.84 o 
   2  12   2       13.90        0.33     16.05 o 
   3  12   2        9.48      -11.97     21.14 o 
   4  12   2       11.79       -4.24     23.27 o 
  -1  13   2        1.33       -1.49     32.06 o 
   0  13   2        1.27        1.13     20.44 o 
   1  13   2        1.33       -8.51     19.40 o 
   1   0   3     1329.10     1449.90     35.90 o 
   2   0   3       11.65       13.92      3.55 o 
   3   0   3     2236.39     2401.95     51.91 o 
   4   0   3       14.16        4.05      5.02 o 
   6   0   3        0.08       -2.25      7.41 o 
   7   0   3        3.46      -13.53      9.80 o 
   8   0   3       35.19       22.52     17.93 o 
   9   0   3       44.00       46.88     21.57 o 
  -9   1   3        5.33       26.33     19.95 o 
  -8   1   3      158.88      216.00     30.77 o 
  -7   1   3      561.53      525.32     63.17 o 
  -6   1   3      112.63      116.99     13.48 o 
  -5   1   3      242.70      264.11     14.59 o 
  -4   1   3      687.19      666.91     45.30 o 
  -3   1   3     1692.14     1661.34     96.66 o 
  -2   1   3     5079.86     5219.85    121.04 o 
  -1   1   3    15949.23    14926.19    329.54 o 
   0   1   3      191.39      179.48      7.07 o 
   1   1   3    15923.20    14798.36    283.21 o 
   2   1   3     5089.01     5227.70    103.77 o 
   3   1   3     1688.93     1621.87     37.24 o 
   4   1   3      674.41      643.89     19.02 o 
   5   1   3      239.13      275.86     23.65 o 
   6   1   3      116.76      137.99     14.17 o 
   7   1   3      561.11      508.66     27.68 o 
   8   1   3      159.63      171.03     21.89 o 
   9   1   3        4.87       -6.61     24.61 o 
  -9   2   3       49.68       19.54     31.88 o 
  -8   2   3      123.15      145.68     22.01 o 
  -7   2   3       56.79       59.55     15.94 o 
  -6   2   3      158.72      162.74     18.11 o 
  -5   2   3      232.70      234.40     23.42 o 
  -4   2   3       44.44       15.55     17.68 o 
  -3   2   3      547.56      594.40     26.09 o 
  -2   2   3     2381.44     2545.64     90.42 o 
  -1   2   3      545.91      554.78     21.31 o 
   0   2   3     4426.20     4341.30     85.26 o 
   1   2   3      542.63      550.86     13.32 o 
   2   2   3     2369.05     2412.02     46.00 o 
   3   2   3      551.04      628.39     15.62 o 
   4   2   3       47.56       40.45      5.80 o 
   5   2   3      234.30      219.43     13.35 o 
   6   2   3      159.48      137.00     17.44 o 
   7   2   3       57.98       46.23     14.50 o 
   8   2   3      124.42      147.77     21.45 o 
   9   2   3       49.78       87.39     26.36 o 
  -9   3   3        5.33        2.13     29.30 o 
  -8   3   3      135.05      136.80     56.09 o 
  -7   3   3       27.77       27.07     13.40 o 
  -6   3   3      728.41      719.33     29.30 o 
  -5   3   3       73.11       51.45     14.68 o 
  -4   3   3      268.64      267.72     14.91 o 
  -3   3   3      695.42      755.36     24.61 o 
  -2   3   3      967.56      938.26     26.24 o 
  -1   3   3      263.18      273.15      9.05 o 
   0   3   3       33.16       42.85      5.66 o 
   1   3   3      259.16      260.55      9.73 o 
   2   3   3      968.80      905.72     20.89 o 
   3   3   3      694.37      762.09     19.14 o 
   4   3   3      257.70      267.44     13.10 o 
   5   3   3       72.64       82.29     10.37 o 
   6   3   3      730.27      670.08     29.90 o 
   7   3   3       26.89       36.43     14.64 o 
   8   3   3      135.54      122.23     21.08 o 
   9   3   3        5.23      -10.14     17.11 o 
  -9   4   3       34.23       17.20     41.56 o 
  -8   4   3       76.12       56.09     25.22 o 
  -7   4   3      201.98      266.69     31.72 o 
  -6   4   3       47.47       26.93     15.90 o 
  -5   4   3       40.25       26.06     10.49 o 
  -4   4   3      315.30      318.36     20.00 o 
  -3   4   3      636.11      652.73     18.35 o 
  -2   4   3      357.94      374.98     14.64 o 
  -1   4   3     1141.94     1252.85     29.57 o 
   0   4   3       51.52       40.21      5.98 o 
   1   4   3     1112.78     1217.73     29.90 o 
   2   4   3      358.95      345.01     11.34 o 
   3   4   3      645.03      661.59     17.72 o 
   4   4   3      314.21      332.44     14.38 o 
   5   4   3       40.19       29.00     11.42 o 
   6   4   3       47.70       24.12     12.29 o 
   7   4   3      201.51      250.44     25.04 o 
   8   4   3       76.83       89.89     19.02 o 
   9   4   3       33.53       18.66     23.49 o 
  -9   5   3       19.62       15.31     28.91 o 
  -8   5   3       41.78       52.40     22.43 o 
  -7   5   3       45.94       81.85     22.61 o 
  -6   5   3        5.23      -19.72     13.57 o 
  -5   5   3      374.59      364.84     28.72 o 
  -4   5   3       37.47       50.13     15.11 o 
  -3   5   3      445.28      413.70     13.69 o 
  -2   5   3      117.45      125.74      9.38 o 
  -1   5   3      107.28      135.48     10.34 o 
   0   5   3      236.35      252.06     12.20 o 
   1   5   3      110.57      113.50     11.53 o 
   2   5   3      115.67      125.34     10.99 o 
   3   5   3      439.82      412.74     13.78 o 
   4   5   3       37.21       38.05      8.74 o 
   5   5   3      378.41      381.67     47.42 o 
   6   5   3        5.21       -4.09     11.61 o 
   7   5   3       47.41       81.10     37.32 o 
   8   5   3       41.75       42.13     21.65 o 
   9   5   3       19.14        9.16     22.91 o 
  -8   6   3       34.19       20.05     22.09 o 
  -7   6   3       21.86        1.00     18.41 o 
  -6   6   3       35.33       15.63     16.72 o 
  -5   6   3      141.49      180.58     37.96 o 
  -4   6   3        2.05      -14.70      9.80 o 
  -3   6   3      231.41      198.80     16.01 o 
  -2   6   3        8.95       -3.52      5.61 o 
  -1   6   3      666.50      704.28     21.44 o 
   0   6   3      104.40       84.30      9.70 o 
   1   6   3      656.75      705.22     22.25 o 
   2   6   3        7.99       -1.95      6.14 o 
   3   6   3      230.57      204.04     17.35 o 
   4   6   3        1.88      -10.70      7.13 o 
   5   6   3      141.79      137.47     18.40 o 
   6   6   3       35.71       24.52     18.75 o 
   7   6   3       22.22       -0.69     17.43 o 
   8   6   3       33.62        7.22     33.29 o 
  -8   7   3       38.49       50.78     26.94 o 
  -7   7   3       53.43       26.46     21.29 o 
  -6   7   3       47.94       24.21     19.38 o 
  -5   7   3       16.09       17.73     23.05 o 
  -4   7   3      437.26      431.31     30.08 o 
  -3   7   3      484.77      462.73     21.39 o 
  -2   7   3       34.62       15.82      9.40 o 
  -1   7   3       84.45      108.81     13.95 o 
   0   7   3        1.55       -2.04      6.04 o 
   2   7   3       36.76       41.12      9.03 o 
   3   7   3      484.37      439.38     27.05 o 
   4   7   3      440.62      470.02     24.02 o 
   5   7   3       15.73       22.63     13.12 o 
   6   7   3       48.19       28.73     28.13 o 
   7   7   3       54.10       67.86     47.76 o 
   8   7   3       38.03       32.01     25.32 o 
  -7   8   3        6.19      -26.58     19.47 o 
  -6   8   3       14.92       -2.00     19.85 o 
  -5   8   3      125.48      114.44     30.88 o 
  -4   8   3       65.08       36.02     19.05 o 
  -3   8   3       91.69       53.76     18.98 o 
  -2   8   3      812.65      798.83     31.18 o 
  -1   8   3       55.20       41.00     10.33 o 
   0   8   3      312.75      322.21     20.05 o 
   1   8   3       56.05       48.96     11.44 o 
   2   8   3      816.36      777.93     32.39 o 
   3   8   3       92.90       85.03     15.91 o 
   4   8   3       63.71       48.70     15.17 o 
   5   8   3      124.56      105.14     25.33 o 
   6   8   3       14.84       -8.87     18.02 o 
   7   8   3        6.08      -18.58     22.89 o 
  -7   9   3       35.20       23.04     25.17 o 
  -6   9   3       11.99      -10.26     21.39 o 
  -5   9   3      114.37      128.23     28.01 o 
  -4   9   3       53.47       68.10     23.53 o 
  -3   9   3       93.53       77.87     22.86 o 
  -2   9   3       47.09       38.55     13.09 o 
  -1   9   3       28.59       51.17     14.42 o 
   0   9   3      248.15      292.48     22.28 o 
   1   9   3       27.84       23.49     10.85 o 
   2   9   3       48.21       35.20     13.42 o 
   3   9   3       95.87       70.03     16.69 o 
   4   9   3       53.26       68.90     21.22 o 
   5   9   3      113.69      120.15     26.06 o 
   6   9   3       11.51       19.85     23.32 o 
   7   9   3       34.67       48.98     26.87 o 
  -6  10   3        0.62        9.42     24.54 o 
  -5  10   3       16.79       30.63     25.47 o 
  -4  10   3       13.80        8.73     19.94 o 
  -3  10   3       79.18       98.74     25.18 o 
  -2  10   3        4.77      -13.07     15.77 o 
  -1  10   3      202.42      231.91     24.36 o 
   0  10   3      133.55      165.25     21.59 o 
   1  10   3      206.73      264.10     26.93 o 
   2  10   3        4.87        8.39     14.22 o 
   3  10   3       78.85       82.84     18.34 o 
   4  10   3       14.01        4.45     19.56 o 
   5  10   3       16.57      -15.64     18.58 o 
   6  10   3        0.61       -5.88     22.80 o 
  -5  11   3       36.70       39.37     27.15 o 
  -4  11   3        8.59       10.13     29.15 o 
  -3  11   3        5.90       -7.67     18.95 o 
  -2  11   3        6.12       -8.35     17.61 o 
  -1  11   3       16.55        4.50     14.16 o 
   0  11   3        9.30      -12.54     15.95 o 
   1  11   3       16.28       -2.14     12.96 o 
   2  11   3        6.29      -12.59     13.51 o 
   3  11   3        6.57        5.88     15.18 o 
   4  11   3        8.55       -7.47     21.09 o 
   5  11   3       36.50       18.11     25.53 o 
  -3  12   3        1.84       -4.55     22.03 o 
  -2  12   3        8.86        5.73     21.80 o 
  -1  12   3        8.09        6.97     25.43 o 
   0  12   3       32.97       15.97     19.36 o 
   1  12   3        8.07      -10.51     16.75 o 
   2  12   3        9.61        5.78     16.87 o 
   3  12   3        1.91        3.61     22.93 o 
  -1  13   3        2.89        0.67     30.70 o 
   0  13   3        0.45       -0.18     21.17 o 
   1  13   3        2.83       -7.50     20.97 o 
   0   0   4     1209.26     1076.13     27.05 o 
   1   0   4    12351.99    12121.25    409.55 o 
   2   0   4     8543.82     9172.68    200.00 o 
   3   0   4        0.00       -2.95      3.87 o 
   4   0   4       63.28       64.28      8.09 o 
   5   0   4       31.15       36.90      8.16 o 
   6   0   4        9.90        1.15      7.96 o 
   7   0   4      104.42       80.43     26.13 o 
   8   0   4        0.10      -15.51     15.01 o 
   9   0   4       11.84       -5.66     26.48 o 
  -9   1   4       19.99       33.33     22.27 o 
  -8   1   4        8.69        3.46     22.94 o 
  -7   1   4      128.11      128.71     35.95 o 
  -6   1   4     1039.40     1050.46     36.58 o 
  -5   1   4      128.93      125.58     14.34 o 
  -4   1   4       46.33       39.23      8.32 o 
  -3   1   4     2615.76     2814.76     70.11 o 
  -2   1   4      173.51      143.43     11.76 o 
  -1   1   4     1275.74     1409.21     35.72 o 
   0   1   4        0.01       -0.93      2.06 o 
   1   1   4     1285.76     1362.74     26.76 o 
   2   1   4      175.64      158.02      7.19 o 
   3   1   4     2627.10     2705.15     51.17 o 
   4   1   4       42.96       37.53      5.73 o 
   5   1   4      122.66      129.62     15.84 o 
   6   1   4     1032.51      968.92     26.91 o 
   7   1   4      129.44      167.37     28.55 o 
   8   1   4        8.80       25.92     14.03 o 
   9   1   4       19.70      -19.36     26.79 o 
  -9   2   4       76.70      103.76     39.18 o 
  -8   2   4       34.52       44.42     27.05 o 
  -7   2   4       94.82       85.67     13.64 o 
  -6   2   4      279.13      291.78     23.77 o 
  -5   2   4       88.95      106.16     28.49 o 
  -4   2   4      280.40      300.40     18.33 o 
  -3   2   4      409.30      393.86     19.73 o 
  -2   2   4      436.35      442.39     20.01 o 
  -1   2   4     5152.20     5199.37    118.77 o 
   1   2   4     5117.05     5040.87     81.92 o 
   2   2   4      437.83      424.67     12.43 o 
   3   2   4      398.26      374.13     11.35 o 
   4   2   4      283.05      275.85      9.23 o 
   5   2   4       90.74       96.89      9.15 o 
   6   2   4      282.38      292.79     19.63 o 
   7   2   4       97.22      103.42     28.08 o 
   8   2   4       34.41       17.88     14.99 o 
   9   2   4       76.29       98.46     27.12 o 
  -9   3   4        8.87       12.55     29.83 o 
  -8   3   4       90.05       99.85     46.50 o 
  -7   3   4      270.29      277.67     26.41 o 
  -6   3   4       65.33       63.32     20.50 o 
  -5   3   4      204.00      248.47     25.68 o 
  -4   3   4      538.42      513.35     22.98 o 
  -3   3   4     1164.40     1164.58     38.02 o 
  -2   3   4      241.92      260.64     15.83 o 
  -1   3   4     1100.74     1164.12     31.53 o 
   0   3   4     1389.63     1310.33     35.11 o 
   1   3   4     1104.89     1175.70     24.94 o 
   2   3   4      238.60      261.61     12.18 o 
   3   3   4     1149.91     1151.87     26.69 o 
   4   3   4      534.70      539.97     18.60 o 
   5   3   4      200.17      197.26     14.88 o 
   6   3   4       65.66       70.78     14.66 o 
   7   3   4      273.86      319.26     41.41 o 
   8   3   4       89.44       89.41     44.04 o 
   9   3   4        8.51        0.27     16.52 o 
  -9   4   4       50.77       42.14     26.18 o 
  -8   4   4       30.21       27.67     20.53 o 
  -7   4   4        0.24       -5.00     14.85 o 
  -6   4   4       80.92       78.33     18.72 o 
  -5   4   4      172.87      176.85     22.43 o 
  -4   4   4      170.18      169.65     12.97 o 
  -3   4   4       93.58       97.46      6.00 o 
  -2   4   4      283.62      234.09     19.06 o 
  -1   4   4      425.51      473.30     14.44 o 
   0   4   4      166.41      148.63      9.22 o 
   1   4   4      425.54      483.38     17.80 o 
   2   4   4      276.29      234.31     13.93 o 
   3   4   4       97.11       99.29     13.31 o 
   4   4   4      174.64      187.40     12.18 o 
   5   4   4      174.44      140.59     16.99 o 
   6   4   4       81.16      103.05     23.22 o 
   7   4   4        0.26       -8.05     12.79 o 
   8   4   4       29.81       19.01     15.36 o 
   9   4   4       51.68       68.70     26.75 o 
  -9   5   4        0.91       -7.14     23.64 o 
  -8   5   4       83.43       83.87     23.48 o 
  -7   5   4       33.87       24.93     23.53 o 
  -6   5   4      108.72      124.66     23.70 o 
  -5   5   4       12.57        6.57     13.12 o 
  -4   5   4      356.16      360.37     24.54 o 
  -3   5   4        6.99        8.01      6.58 o 
  -2   5   4     1341.46     1366.57     39.29 o 
  -1   5   4       57.47       58.00      7.59 o 
   0   5   4        8.27        4.11      5.50 o 
   1   5   4       58.87       48.16      8.11 o 
   2   5   4     1337.19     1413.61     36.04 o 
   3   5   4        6.58       -3.49      4.75 o 
   4   5   4      358.37      368.08     18.22 o 
   5   5   4       12.53        1.26     10.68 o 
   6   5   4      115.09      118.57     25.93 o 
   7   5   4       33.91       27.82     14.66 o 
   8   5   4       81.38      145.65     29.28 o 
   9   5   4        0.98        9.48     24.41 o 
  -8   6   4        6.09      -12.65     19.87 o 
  -7   6   4       61.87       54.61     23.43 o 
  -6   6   4       33.82       -5.66     15.13 o 
  -5   6   4        5.65        8.69     14.11 o 
  -4   6   4       68.40       64.91     17.75 o 
  -3   6   4       26.61       14.46      8.09 o 
  -2   6   4      294.24      303.20     12.94 o 
  -1   6   4       14.09        5.34      5.98 o 
   0   6   4     1284.66     1137.72     30.70 o 
   1   6   4       15.12        0.40      5.72 o 
   2   6   4      295.21      321.88     15.00 o 
   3   6   4       25.00       18.01      7.74 o 
   4   6   4       67.74       58.00     10.87 o 
   5   6   4        6.01       -7.79     10.44 o 
   6   6   4       33.38       11.91     12.74 o 
   7   6   4       61.95       63.47     31.69 o 
   8   6   4        6.23       -7.20     22.57 o 
  -8   7   4        9.49       -7.85     22.21 o 
  -7   7   4       87.69       50.49     35.90 o 
  -6   7   4       25.08       12.50     19.42 o 
  -5   7   4       58.28       71.41     21.26 o 
  -4   7   4       90.92      114.79     22.96 o 
  -3   7   4      391.74      418.70     39.50 o 
  -2   7   4      543.89      488.37     24.79 o 
  -1   7   4       85.27      105.94     11.21 o 
   0   7   4      307.60      313.77     15.16 o 
   1   7   4       85.20       83.35     10.87 o 
   2   7   4      545.36      474.87     26.42 o 
   3   7   4      396.51      388.95     45.99 o 
   4   7   4       89.82       92.52     15.49 o 
   5   7   4       60.60       60.35     15.01 o 
   6   7   4       25.88        9.75     19.65 o 
   7   7   4       87.09      123.11     28.69 o 
   8   7   4        9.28        5.01     23.85 o 
  -7   8   4        2.83       -5.09     29.49 o 
  -6   8   4       15.50        7.89     26.53 o 
  -5   8   4       19.23        6.59     18.01 o 
  -4   8   4      185.68      218.90     30.66 o 
  -3   8   4      186.54      175.11     26.89 o 
  -2   8   4       75.38       57.66     15.38 o 
  -1   8   4      611.31      563.53     21.36 o 
   0   8   4       85.56       59.94     10.99 o 
   1   8   4      615.82      580.74     22.24 o 
   2   8   4       77.16       77.53     14.77 o 
   3   8   4      185.27      239.46     23.09 o 
   4   8   4      185.44      249.31     24.80 o 
   5   8   4       18.83        4.85     18.50 o 
   6   8   4       15.26        2.89     17.04 o 
   7   8   4        2.64        4.81     20.61 o 
  -7   9   4        5.19       -6.21     21.57 o 
  -6   9   4       51.66       48.42     24.90 o 
  -5   9   4       16.86       22.72     22.37 o 
  -4   9   4      154.76      175.62     29.80 o 
  -3   9   4      137.12      117.31     26.28 o 
  -2   9   4       77.14       71.47     33.48 o 
  -1   9   4      108.92       95.01     16.22 o 
   0   9   4       86.20       58.48     12.04 o 
   1   9   4      107.99       87.07     15.88 o 
   2   9   4       79.50       59.68     15.47 o 
   3   9   4      138.31      157.01     20.76 o 
   4   9   4      155.31      206.02     36.78 o 
   5   9   4       16.00       19.71     20.91 o 
   6   9   4       50.59       33.03     24.51 o 
   7   9   4        5.21       13.42     23.96 o 
  -6  10   4        5.70       16.33     26.08 o 
  -5  10   4       15.89       -8.24     25.58 o 
  -4  10   4       25.00       20.16     21.96 o 
  -3  10   4       23.08       -4.91     17.14 o 
  -2  10   4      100.67      122.94     26.56 o 
  -1  10   4       35.59        0.43     12.56 o 
   0  10   4      209.16      267.75     25.64 o 
   1  10   4       35.67       19.37     13.64 o 
   2  10   4      103.20       77.41     17.18 o 
   3  10   4       23.42       15.92     14.63 o 
   4  10   4       24.21       14.27     20.66 o 
   5  10   4       16.09        6.84     20.62 o 
   6  10   4        5.62       -1.09     20.87 o 
  -5  11   4       14.26        4.22     22.03 o 
  -4  11   4       39.73       61.53     26.67 o 
  -3  11   4        1.45      -19.41     19.69 o 
  -2  11   4        0.02      -11.01     17.46 o 
  -1  11   4        1.78       -6.01     22.83 o 
   0  11   4       20.56       11.34     16.35 o 
   1  11   4        1.64       -1.48     13.18 o 
   2  11   4        0.00       -6.35     13.91 o 
   3  11   4        1.64        5.82     15.71 o 
   4  11   4       40.08       36.89     22.10 o 
   5  11   4       14.06       -3.09     24.45 o 
  -3  12   4        8.58        3.15     22.87 o 
  -2  12   4       11.09       11.54     21.14 o 
  -1  12   4       15.41       22.77     21.27 o 
   0  12   4       10.11        4.26     18.73 o 
   1  12   4       16.03       13.79     19.59 o 
   2  12   4       11.06       -9.11     16.42 o 
   3  12   4        8.88       -1.98     22.14 o 
   0  13   4        1.97        7.09     29.53 o 
   1   0   5     2575.86     2509.26     51.82 o 
   2   0   5     2061.68     1932.76     49.92 o 
   3   0   5     5040.35     5350.81    107.82 o 
   4   0   5      727.94      721.46     21.25 o 
   5   0   5        1.78       -5.48      6.24 o 
   6   0   5        0.16       -4.46      9.50 o 
   7   0   5       53.37       75.59     19.52 o 
   8   0   5       27.15       26.34     17.34 o 
   9   0   5        5.77        5.76     27.78 o 
  -9   1   5       19.35      -24.05     28.32 o 
  -8   1   5       44.12       62.23     29.83 o 
  -7   1   5      225.42      209.99     52.99 o 
  -6   1   5      258.40      261.43     18.60 o 
  -5   1   5     1111.97     1236.31     39.00 o 
  -4   1   5     1171.89     1092.73     34.38 o 
  -3   1   5      114.98      127.79     21.43 o 
  -2   1   5      728.60      689.05     21.19 o 
  -1   1   5     2843.79     2624.40     53.88 o 
   0   1   5     3870.89     3825.46     76.56 o 
   1   1   5     2825.25     2521.09     53.27 o 
   2   1   5      730.12      635.66     18.03 o 
   3   1   5      107.65      124.16      9.19 o 
   4   1   5     1173.80     1108.76     27.55 o 
   5   1   5     1113.59     1192.70     28.38 o 
   6   1   5      257.44      314.44     32.50 o 
   7   1   5      220.63      197.47     22.16 o 
   8   1   5       42.89       53.79     16.78 o 
   9   1   5       19.69       16.85     20.94 o 
  -9   2   5       17.93       11.47     33.75 o 
  -8   2   5       83.36       65.37     21.15 o 
  -7   2   5      275.62      271.35     43.11 o 
  -6   2   5      133.17      133.81     17.15 o 
  -5   2   5      203.82      205.45     17.96 o 
  -4   2   5      707.56      670.30     28.37 o 
  -3   2   5      379.66      351.46     15.92 o 
  -2   2   5      433.66      398.08     15.84 o 
  -1   2   5      530.42      474.78     13.42 o 
   0   2   5      754.99      797.58     19.47 o 
   1   2   5      536.91      485.99     12.53 o 
   2   2   5      433.65      401.44     16.14 o 
   3   2   5      383.49      380.18     12.86 o 
   4   2   5      711.38      671.92     20.31 o 
   5   2   5      207.34      182.62     12.40 o 
   6   2   5      133.69      123.71     14.27 o 
   7   2   5      275.84      295.88     28.53 o 
   8   2   5       82.56       78.16     26.22 o 
   9   2   5       18.52       -7.63     16.35 o 
  -9   3   5       29.94       57.28     35.26 o 
  -8   3   5       39.75       34.24     20.38 o 
  -7   3   5      117.53      104.46     18.16 o 
  -6   3   5      499.07      445.08     21.04 o 
  -5   3   5       38.87       28.29     12.74 o 
  -4   3   5       97.98      101.41     30.38 o 
  -3   3   5      476.54      515.55     25.39 o 
  -2   3   5      805.68      764.80     30.74 o 
  -1   3   5      138.00      133.77      7.85 o 
   0   3   5       98.55       77.71      8.38 o 
   1   3   5      138.94      141.28      7.22 o 
   2   3   5      793.34      708.86     18.56 o 
   3   3   5      470.33      506.83     19.58 o 
   4   3   5       94.60       96.85      7.03 o 
   5   3   5       39.93       40.70      8.99 o 
   6   3   5      499.88      438.74     24.21 o 
   7   3   5      115.45      109.01     20.62 o 
   8   3   5       38.74       43.11     15.95 o 
   9   3   5       30.27       18.19     23.75 o 
  -9   4   5       68.89       46.83     23.85 o 
  -8   4   5       69.22       60.13     23.37 o 
  -7   4   5      160.87      153.55     29.54 o 
  -6   4   5       19.01        3.78     14.08 o 
  -5   4   5       28.56       33.75     14.34 o 
  -4   4   5      315.73      317.09     16.38 o 
  -3   4   5       31.94       41.68      5.19 o 
  -2   4   5      151.81      168.21     18.97 o 
  -1   4   5       34.70       30.75      5.54 o 
   0   4   5     1462.77     1370.46     33.04 o 
   1   4   5       37.53       19.95      5.78 o 
   2   4   5      154.32      169.48     14.17 o 
   3   4   5       31.13       30.81      6.32 o 
   4   4   5      316.32      282.62     17.19 o 
   5   4   5       29.54        5.85     10.04 o 
   6   4   5       19.47       10.05     11.76 o 
   7   4   5      162.27      189.48     22.68 o 
   8   4   5       70.27       77.49     19.15 o 
   9   4   5       67.04       60.24     20.36 o 
  -8   5   5       13.64       -1.66     15.28 o 
  -7   5   5       64.29       87.82     30.17 o 
  -6   5   5       83.33       69.87     20.04 o 
  -5   5   5      355.19      404.48     29.75 o 
  -4   5   5       24.32       14.02     11.87 o 
  -3   5   5      209.82      220.71     29.96 o 
  -2   5   5       24.77       20.58      7.21 o 
  -1   5   5     1471.22     1527.32     36.72 o 
   0   5   5      199.64      217.49     11.57 o 
   1   5   5     1469.96     1525.80     37.86 o 
   2   5   5       24.04       24.82      5.87 o 
   3   5   5      211.56      237.59     12.69 o 
   4   5   5       23.94       14.10      6.74 o 
   5   5   5      359.27      354.73     24.76 o 
   6   5   5       83.08       69.45     21.83 o 
   7   5   5       63.28      112.62     20.75 o 
   8   5   5       13.87        3.48     21.25 o 
  -8   6   5        9.10      -11.80     19.58 o 
  -7   6   5       34.19       52.67     21.34 o 
  -6   6   5        1.67      -11.64     14.65 o 
  -5   6   5      235.61      273.00     52.29 o 
  -4   6   5      131.42      140.86     38.14 o 
  -3   6   5      361.87      393.93     31.78 o 
  -2   6   5      349.00      347.82     16.77 o 
  -1   6   5      317.37      323.22     13.57 o 
   0   6   5        5.38        4.23      6.18 o 
   1   6   5      314.14      311.47     13.96 o 
   2   6   5      349.72      353.60     16.18 o 
   3   6   5      358.41      296.51     15.66 o 
   4   6   5      128.42      145.40     15.04 o 
   5   6   5      234.57      248.72     26.29 o 
   6   6   5        1.75       -7.89     11.96 o 
   7   6   5       34.92       32.57     25.35 o 
   8   6   5        8.86        1.40     23.28 o 
  -8   7   5       73.87       79.65     27.76 o 
  -7   7   5        1.29      -20.30     18.43 o 
  -6   7   5       63.20       62.61     21.89 o 
  -5   7   5       17.95        0.02     15.58 o 
  -4   7   5      135.26      113.27     22.70 o 
  -3   7   5      179.50      162.79     24.97 o 
  -2   7   5      423.60      382.27     23.52 o 
  -1   7   5       30.28       28.58      9.32 o 
   0   7   5       65.27       54.53     11.13 o 
   1   7   5       31.32       19.02      8.63 o 
   2   7   5      425.97      426.63     18.26 o 
   3   7   5      177.40      189.31     20.49 o 
   4   7   5      134.94      127.94     18.91 o 
   5   7   5       18.20       24.60     12.91 o 
   6   7   5       65.58       35.28     22.96 o 
   7   7   5        1.29      -12.12     17.65 o 
   8   7   5       73.46       43.46     29.32 o 
  -7   8   5        2.16       18.63     22.29 o 
  -6   8   5       22.63       12.94     20.08 o 
  -5   8   5       17.69       -3.70     17.48 o 
  -4   8   5       50.52       86.26     33.56 o 
  -3   8   5      222.13      188.09     27.43 o 
  -2   8   5      511.25      512.71     24.15 o 
  -1   8   5      281.13      301.69     23.98 o 
   0   8   5       97.59      118.08     22.32 o 
   1   8   5      284.57      352.20     32.89 o 
   2   8   5      509.10      480.29     20.46 o 
   3   8   5      221.13      237.06     23.27 o 
   4   8   5       50.31       63.96     16.62 o 
   5   8   5       17.36        6.09     13.55 o 
   6   8   5       22.41        8.13     17.80 o 
   7   8   5        2.06      -16.04     20.78 o 
  -6   9   5        2.43      -26.00     20.48 o 
  -5   9   5      111.63      114.08     26.71 o 
  -4   9   5      163.31      244.86     34.00 o 
  -3   9   5       45.34       39.88     16.58 o 
  -2   9   5      285.74      295.45     33.80 o 
  -1   9   5        0.29        7.52     11.76 o 
   0   9   5       10.23      -12.89      8.59 o 
   1   9   5        0.20      -14.12      9.42 o 
   2   9   5      281.95      267.46     27.16 o 
   3   9   5       47.56       55.77     15.66 o 
   4   9   5      164.69      222.43     26.03 o 
   5   9   5      110.63      164.73     33.76 o 
   6   9   5        2.43       11.36     22.10 o 
  -6  10   5       20.38        2.87     22.32 o 
  -5  10   5        7.43       -0.66     23.16 o 
  -4  10   5       12.12        1.39     16.44 o 
  -3  10   5       34.10       20.84     20.69 o 
  -2  10   5       21.84       25.89     19.82 o 
  -1  10   5      135.46      171.02     21.65 o 
   0  10   5      192.09      200.57     23.01 o 
   1  10   5      136.68      168.09     21.08 o 
   2  10   5       21.50       10.46     17.88 o 
   3  10   5       34.59        7.83     14.35 o 
   4  10   5       12.37        8.49     15.78 o 
   5  10   5        7.26       -0.90     21.36 o 
   6  10   5       20.70       26.66     26.42 o 
  -5  11   5       56.65       83.02     30.28 o 
  -4  11   5        0.85       14.21     24.54 o 
  -3  11   5       12.26        5.43     24.58 o 
  -2  11   5       17.09       10.30     19.46 o 
  -1  11   5       15.76       14.47     18.69 o 
   0  11   5       14.92        0.60     13.38 o 
   1  11   5       15.47       19.71     18.35 o 
   2  11   5       16.95        1.25     14.26 o 
   3  11   5       13.09       12.62     15.32 o 
   4  11   5        0.90       -4.57     25.67 o 
   5  11   5       56.10       70.12     29.22 o 
  -3  12   5        0.02      -13.79     22.60 o 
  -2  12   5       24.85       41.26     25.00 o 
  -1  12   5        9.38        1.28     20.57 o 
   0  12   5       31.96       21.26     20.64 o 
   1  12   5        9.32       -0.01     17.90 o 
   2  12   5       25.70       18.52     17.02 o 
   3  12   5        0.04        0.33     16.43 o 
   0   0   6    17415.92    16091.41    355.67 o 
   1   0   6     2002.81     2008.99     47.55 o 
   2   0   6     2886.03     3080.24     63.99 o 
   3   0   6      407.43      420.88     13.78 o 
   4   0   6      328.04      337.20     13.09 o 
   5   0   6      288.27      297.48     13.76 o 
   6   0   6      200.62      162.87     17.32 o 
   7   0   6      164.64      176.58     22.72 o 
   8   0   6       28.29        8.20     17.43 o 
   9   0   6        6.31       26.61     31.70 o 
  -9   1   6       22.43       45.12     31.65 o 
  -8   1   6       28.57       26.38     28.17 o 
  -7   1   6       24.20       20.92     14.92 o 
  -6   1   6      191.77      190.58     24.42 o 
  -5   1   6      643.28      648.97     28.21 o 
  -4   1   6     1599.59     1632.55     46.14 o 
  -3   1   6      334.63      285.50     19.19 o 
  -2   1   6     2122.79     2284.96     49.77 o 
  -1   1   6     1282.48     1161.61     27.36 o 
   0   1   6      197.62      211.27      8.05 o 
   1   1   6     1269.69     1151.54     31.10 o 
   2   1   6     2099.37     2175.44     78.40 o 
   3   1   6      339.14      307.12     12.30 o 
   4   1   6     1599.83     1628.14     34.71 o 
   5   1   6      641.74      660.48     22.41 o 
   6   1   6      186.91      164.06     22.94 o 
   7   1   6       22.74       15.85      9.92 o 
   8   1   6       29.47       22.21     15.46 o 
   9   1   6       22.53        8.40     19.55 o 
  -9   2   6       18.24       -0.54     29.86 o 
  -8   2   6       12.54       -4.33     27.53 o 
  -7   2   6       37.41       27.64     21.43 o 
  -6   2   6      311.96      298.20     40.30 o 
  -5   2   6      184.50      187.39     17.89 o 
  -4   2   6       31.34       49.32     10.00 o 
  -3   2   6     1511.26     1629.58     45.94 o 
  -2   2   6      334.71      335.47     14.43 o 
  -1   2   6     1201.28     1023.00     25.53 o 
   2   2   6      338.94      343.67     10.71 o 
   3   2   6     1533.28     1626.77     38.50 o 
   4   2   6       32.65       54.20     16.50 o 
   5   2   6      182.40      208.04     19.89 o 
   6   2   6      315.36      327.80     21.26 o 
   7   2   6       38.11       39.60     14.95 o 
   8   2   6       12.19       12.04     14.22 o 
   9   2   6       17.12       19.66     18.98 o 
  -9   3   6       22.35       40.90     35.06 o 
  -8   3   6      131.51      161.95     29.35 o 
  -7   3   6      112.53      120.39     24.72 o 
  -6   3   6       33.89       51.99     13.13 o 
  -5   3   6      315.78      326.38     20.37 o 
  -4   3   6        5.53        4.43      8.07 o 
  -3   3   6      225.38      275.55     16.72 o 
  -1   3   6      779.21      796.38     21.66 o 
   0   3   6        0.85       -4.00      2.89 o 
   1   3   6      780.93      804.89     19.38 o 
   3   3   6      216.41      216.41     11.92 o 
   4   3   6        4.94       -2.58      4.92 o 
   5   3   6      316.48      359.38     18.37 o 
   6   3   6       34.34       27.67     12.12 o 
   7   3   6      110.09      105.17     20.73 o 
   8   3   6      131.00       98.14     21.30 o 
   9   3   6       22.06        2.41     16.88 o 
  -9   4   6       11.10       14.99     23.33 o 
  -8   4   6       40.93       20.71     31.83 o 
  -7   4   6       36.11       20.32     13.93 o 
  -6   4   6      185.66      224.32     26.15 o 
  -5   4   6       91.26       71.32     16.50 o 
  -4   4   6       34.49       19.47     11.28 o 
  -3   4   6      138.58      140.43     15.08 o 
  -2   4   6      101.26       88.39      8.91 o 
  -1   4   6      216.48      204.85     16.90 o 
   0   4   6       32.02       18.80      4.49 o 
   1   4   6      217.52      219.34     10.29 o 
   2   4   6       97.04       88.00      6.91 o 
   3   4   6      138.97      156.51     11.10 o 
   4   4   6       36.61       23.82      8.18 o 
   5   4   6       92.80       98.50     15.97 o 
   6   4   6      186.58      198.45     22.05 o 
   7   4   6       37.36       42.84     15.56 o 
   8   4   6       39.73       22.55     16.54 o 
   9   4   6       10.83       25.40     19.47 o 
  -8   5   6       18.26       20.93     22.19 o 
  -7   5   6       49.83       62.70     17.40 o 
  -6   5   6      169.69      180.35     25.87 o 
  -5   5   6        4.59       -7.23     12.72 o 
  -4   5   6      419.33      393.76     25.93 o 
  -3   5   6       91.66       82.37     15.95 o 
  -2   5   6      675.30      691.48     31.18 o 
  -1   5   6      104.61      138.89     15.25 o 
   0   5   6        4.92       -0.65      4.20 o 
   1   5   6      108.27      128.78     12.68 o 
   2   5   6      681.12      700.05     19.15 o 
   3   5   6       92.79       94.24      9.50 o 
   4   5   6      418.98      386.74     20.26 o 
   5   5   6        4.48       -4.16     10.73 o 
   6   5   6      172.65      171.59     23.73 o 
   7   5   6       49.68       34.00     16.19 o 
   8   5   6       17.57       14.03     16.92 o 
  -8   6   6       27.93       12.41     18.94 o 
  -7   6   6       31.46       14.25     19.33 o 
  -6   6   6       21.29       -1.29     16.97 o 
  -5   6   6       66.93       88.95     35.86 o 
  -4   6   6      378.22      382.87     29.67 o 
  -3   6   6      107.23      103.14     33.62 o 
  -2   6   6      458.95      436.81     18.83 o 
  -1   6   6      106.13       91.49     15.50 o 
   0   6   6      398.33      369.73     15.18 o 
   1   6   6      108.83      120.36     18.55 o 
   2   6   6      454.75      439.21     15.00 o 
   3   6   6      103.99      113.19     18.34 o 
   4   6   6      379.65      379.16     24.81 o 
   5   6   6       67.26       54.28     15.28 o 
   6   6   6       21.58       12.92     14.24 o 
   7   6   6       30.59       31.22     36.59 o 
   8   6   6       27.39       24.02     24.91 o 
  -8   7   6        4.90        4.26     17.66 o 
  -7   7   6       33.33       27.74     22.82 o 
  -6   7   6        1.81       -6.83     39.24 o 
  -5   7   6      164.28      163.78     27.32 o 
  -4   7   6       54.59       35.79     17.98 o 
  -3   7   6      102.26       82.38     40.86 o 
  -2   7   6      393.94      361.96     34.54 o 
  -1   7   6      476.47      477.63     18.37 o 
   0   7   6        0.07       -1.96      6.86 o 
   1   7   6      474.87      489.33     19.52 o 
   2   7   6      392.59      373.63     33.67 o 
   3   7   6      104.53      105.46     16.11 o 
   4   7   6       55.87       68.90     22.48 o 
   5   7   6      165.76      193.98     18.82 o 
   6   7   6        1.64      -17.52     17.27 o 
   7   7   6       34.14       64.91     25.71 o 
   8   7   6        5.00        0.61     25.05 o 
  -7   8   6        5.87       -5.74     24.29 o 
  -6   8   6        1.02       -8.09     19.49 o 
  -5   8   6      110.79       77.24     23.17 o 
  -4   8   6       81.55      113.64     37.59 o 
  -3   8   6       24.71       -1.29     19.49 o 
  -2   8   6       44.71       41.82     18.14 o 
  -1   8   6      635.76      685.02     28.75 o 
   0   8   6       79.34       72.33     11.68 o 
   1   8   6      626.67      638.24     23.99 o 
   2   8   6       45.20       44.71     10.94 o 
   3   8   6       26.13       21.83     12.85 o 
   4   8   6       81.29      102.74     18.72 o 
   5   8   6      110.69      104.78     21.23 o 
   6   8   6        1.03        1.71     19.95 o 
   7   8   6        6.00       -9.93     23.45 o 
  -6   9   6       93.12       98.76     28.43 o 
  -5   9   6       50.50       82.40     40.10 o 
  -4   9   6        2.03       -7.13     17.14 o 
  -3   9   6      107.37       95.95     27.68 o 
  -2   9   6       74.22      108.87     22.88 o 
  -1   9   6       49.38       26.51     13.05 o 
   0   9   6       35.32       26.59     10.52 o 
   1   9   6       49.81       49.80     12.26 o 
   2   9   6       75.29       71.86     15.61 o 
   3   9   6      105.69       69.84     17.29 o 
   4   9   6        2.54      -12.72     14.20 o 
   5   9   6       50.71       62.43     24.19 o 
   6   9   6       92.87      111.71     46.66 o 
  -6  10   6        1.08        3.84     25.00 o 
  -5  10   6       34.13       42.09     23.43 o 
  -4  10   6       19.02       15.25     28.51 o 
  -3  10   6       12.99       14.52     18.88 o 
  -2  10   6       94.03       78.86     23.50 o 
  -1  10   6       41.58       29.55     19.49 o 
   0  10   6      141.35      134.80     21.75 o 
   1  10   6       41.73       34.82     15.05 o 
   2  10   6       95.50       79.57     23.31 o 
   3  10   6       12.62       20.00     15.32 o 
   4  10   6       18.27       17.93     14.99 o 
   5  10   6       34.71       28.61     24.57 o 
   6  10   6        1.06      -23.73     24.64 o 
  -4  11   6       28.94       14.83     27.85 o 
  -3  11   6       12.01        2.19     20.75 o 
  -2  11   6        6.57      -15.36     18.96 o 
  -1  11   6        0.54      -13.90     18.32 o 
   0  11   6       13.71       21.55     14.69 o 
   1  11   6        0.49       -8.54     18.27 o 
   2  11   6        6.42        7.42     13.60 o 
   3  11   6       11.94        2.65     15.70 o 
   4  11   6       29.34       36.69     23.70 o 
  -3  12   6        1.62      -16.91     20.29 o 
  -2  12   6        4.78      -13.82     22.22 o 
  -1  12   6       33.31       60.03     27.43 o 
   0  12   6       10.14       -0.72     28.96 o 
   1  12   6       33.84       35.57     21.27 o 
   2  12   6        4.80      -20.60     17.82 o 
   3  12   6        1.78       -3.32     17.27 o 
   1   0   7      906.95      847.84     21.47 o 
   2   0   7       88.32       79.01      7.59 o 
   3   0   7     5201.96     5451.16    110.69 o 
   4   0   7        4.53        7.41      5.75 o 
   5   0   7      299.08      316.24     17.26 o 
   6   0   7      464.66      408.19     21.59 o 
   7   0   7        5.36        2.06     12.72 o 
   8   0   7        8.65       -4.76     23.92 o 
   9   0   7       13.28       35.34     20.64 o 
  -9   1   7       31.29       -2.97     28.76 o 
  -8   1   7        2.99       13.39     13.54 o 
  -7   1   7      149.62      205.06     28.39 o 
  -6   1   7      184.25      146.53     31.39 o 
  -5   1   7      847.90      852.69     30.27 o 
  -4   1   7      575.21      532.68     21.32 o 
  -3   1   7      341.20      384.21     14.11 o 
  -2   1   7      308.66      327.98     12.10 o 
  -1   1   7     1333.14     1298.11     30.50 o 
   0   1   7        0.21       -0.87      3.08 o 
   1   1   7     1319.12     1254.01     34.09 o 
   2   1   7      316.84      323.28     13.84 o 
   3   1   7      330.28      357.70     15.64 o 
   4   1   7      577.12      541.50     15.28 o 
   5   1   7      838.53      849.83     27.18 o 
   6   1   7      181.61      181.16     24.98 o 
   7   1   7      151.79      180.22     23.94 o 
   8   1   7        2.66       18.53     17.70 o 
   9   1   7       30.94       15.74     21.69 o 
  -9   2   7        5.76        5.02     31.68 o 
  -8   2   7        1.52      -20.00     24.97 o 
  -7   2   7       50.74       31.17     17.05 o 
  -6   2   7      244.30      239.86     41.08 o 
  -5   2   7      713.51      705.35     32.34 o 
  -4   2   7     1117.44     1020.62     34.31 o 
  -3   2   7      349.31      316.98     15.45 o 
  -2   2   7      800.97      878.64     27.58 o 
  -1   2   7      467.75      386.74     22.82 o 
   0   2   7      316.69      326.10     11.16 o 
   1   2   7      475.17      408.93     13.37 o 
   2   2   7      819.60      820.51     20.22 o 
   3   2   7      341.80      308.99     19.91 o 
   4   2   7     1122.21     1060.28     28.98 o 
   5   2   7      722.12      667.20     27.63 o 
   6   2   7      243.00      244.20     19.06 o 
   7   2   7       49.56       48.16     15.46 o 
   8   2   7        1.74       14.41     14.01 o 
   9   2   7        6.03       -8.91     15.95 o 
  -9   3   7       22.24        7.63     31.24 o 
  -8   3   7        9.27        2.93     19.60 o 
  -7   3   7       30.08        9.75     16.15 o 
  -6   3   7      371.52      412.23     23.83 o 
  -5   3   7       49.45       47.89     13.43 o 
  -4   3   7     1215.89     1194.99     55.44 o 
  -3   3   7      415.86      408.81     23.51 o 
  -2   3   7      716.44      731.13     25.31 o 
   2   3   7      706.22      676.68     17.85 o 
   3   3   7      413.18      392.39     11.91 o 
   4   3   7     1215.55     1137.48     28.74 o 
   5   3   7       50.07       73.98     11.76 o 
   6   3   7      368.92      408.10     27.33 o 
   7   3   7       29.57       28.24     14.92 o 
   8   3   7        8.21      -11.43     14.37 o 
   9   3   7       21.76       13.78     17.71 o 
  -9   4   7       71.21       22.89     36.18 o 
  -8   4   7       24.03       20.79     20.02 o 
  -7   4   7       85.40       66.36     29.23 o 
  -6   4   7       78.65       72.40     16.31 o 
  -5   4   7      204.13      186.92     20.38 o 
  -4   4   7      295.88      276.58     19.32 o 
  -3   4   7      183.62      191.38     19.79 o 
  -2   4   7      210.95      204.01     19.47 o 
  -1   4   7       77.57       53.67      7.26 o 
   0   4   7       75.30       76.81      7.53 o 
   2   4   7      211.20      233.18     10.30 o 
   3   4   7      177.42      195.71      9.42 o 
   4   4   7      296.37      291.44     16.80 o 
   5   4   7      206.25      227.09     17.12 o 
   6   4   7       80.76       94.07     18.25 o 
   7   4   7       84.00      120.59     20.09 o 
   8   4   7       24.34       17.85     17.29 o 
   9   4   7       71.56       63.06     20.93 o 
  -8   5   7       32.71       21.22     21.20 o 
  -7   5   7      107.54      171.87     23.09 o 
  -6   5   7      107.33       99.26     17.59 o 
  -5   5   7      254.73      279.46     28.11 o 
  -4   5   7        5.62        3.96     14.61 o 
  -3   5   7      254.84      246.96     23.83 o 
  -2   5   7      218.57      233.39     13.95 o 
  -1   5   7      298.33      289.13     12.37 o 
   0   5   7       16.07       23.93      5.68 o 
   1   5   7      301.20      273.09     18.10 o 
   2   5   7      216.44      244.95     11.73 o 
   3   5   7      255.36      247.96     16.84 o 
   4   5   7        5.27       -4.13      6.52 o 
   5   5   7      257.44      370.83     39.24 o 
   6   5   7      107.01       86.10     17.86 o 
   7   5   7      107.91      105.42     22.02 o 
   8   5   7       33.49       18.37     16.93 o 
  -8   6   7       10.23       12.82     22.38 o 
  -7   6   7       75.87       56.95     18.48 o 
  -6   6   7       17.85       -5.41     14.76 o 
  -5   6   7      248.77      251.81     78.53 o 
  -4   6   7      162.06      156.05     23.93 o 
  -3   6   7      200.22      200.62     30.60 o 
  -2   6   7       39.77       26.27      9.17 o 
  -1   6   7      391.33      376.83     15.32 o 
   0   6   7       45.84       55.33      7.98 o 
   1   6   7      400.36      414.25     22.84 o 
   2   6   7       39.63       35.54      7.95 o 
   3   6   7      200.54      264.21     22.82 o 
   5   6   7      246.33      286.49     24.90 o 
   6   6   7       17.12        6.46     14.35 o 
   7   6   7       76.44       89.24     21.20 o 
   8   6   7        9.93        1.95     23.79 o 
  -7   7   7        0.10      -16.08     15.26 o 
  -6   7   7      107.46      123.65     41.60 o 
  -5   7   7       72.27       67.75     22.40 o 
  -4   7   7      208.15      207.74     29.32 o 
  -3   7   7       14.92        5.86     13.44 o 
  -2   7   7       60.60       70.72     17.12 o 
  -1   7   7      209.35      253.03     16.93 o 
   0   7   7        2.93       -5.06      6.90 o 
   1   7   7      209.40      227.54     17.58 o 
   2   7   7       61.53       70.71     15.04 o 
   3   7   7       14.35       12.26     11.71 o 
   4   7   7      212.06      251.12     23.55 o 
   5   7   7       72.08       66.26     14.76 o 
   6   7   7      107.94      131.13     29.91 o 
   7   7   7        0.08      -10.53     20.84 o 
  -7   8   7        1.34      -21.42     17.07 o 
  -6   8   7       11.23       -0.68     19.67 o 
  -5   8   7       56.35       44.78     22.00 o 
  -4   8   7      261.03      302.36     47.63 o 
  -3   8   7      118.31       69.15     20.54 o 
  -2   8   7      267.05      320.84     62.35 o 
  -1   8   7      373.89      378.08     22.28 o 
   0   8   7      114.72      138.29     14.71 o 
   1   8   7      373.40      396.21     21.44 o 
   2   8   7      261.78      291.91     21.31 o 
   3   8   7      116.18      118.72     18.84 o 
   4   8   7      261.83      383.75     59.37 o 
   5   8   7       57.02       56.37     18.13 o 
   6   8   7       11.34       -8.77     20.42 o 
   7   8   7        1.49      -19.69     23.60 o 
  -6   9   7       17.31        7.13     23.81 o 
  -5   9   7       10.14       -4.93     19.86 o 
  -4   9   7      128.02      116.11     27.64 o 
  -3   9   7       29.18       36.53     21.58 o 
  -2   9   7      106.55       85.86     22.37 o 
  -1   9   7       73.51       81.79     16.41 o 
   0   9   7        4.28        3.06     10.06 o 
   1   9   7       72.23       58.32     13.94 o 
   2   9   7      104.27      111.17     22.72 o 
   3   9   7       30.12       40.58     15.75 o 
   4   9   7      127.25      152.73     48.35 o 
   5   9   7       10.30        6.76     19.64 o 
   6   9   7       17.69        7.44     26.17 o 
  -5  10   7       20.89        2.90     22.36 o 
  -4  10   7       35.62       27.24     20.21 o 
  -3  10   7        1.69      -17.03     19.60 o 
  -2  10   7       14.89        8.82     18.64 o 
  -1  10   7      194.12      196.13     30.00 o 
   0  10   7       71.11       64.77     16.58 o 
   1  10   7      193.00      201.49     23.40 o 
   2  10   7       14.94        7.38     13.48 o 
   3  10   7        1.38      -13.14     13.10 o 
   4  10   7       35.33       -7.20     14.68 o 
   5  10   7       20.79        8.05     21.57 o 
  -4  11   7        0.47      -20.67     19.48 o 
  -3  11   7        8.21       -3.27     19.97 o 
  -2  11   7       34.29       22.66     19.54 o 
  -1  11   7        6.02      -26.94     17.96 o 
   0  11   7        2.49      -12.84     13.82 o 
   1  11   7        5.85       -2.26     16.71 o 
   2  11   7       33.83       19.17     15.94 o 
   3  11   7        7.91       15.00     16.39 o 
   4  11   7        0.37       -6.29     17.45 o 
  -3  12   7        0.77       -5.03     22.13 o 
  -2  12   7       11.49       -0.91     23.21 o 
  -1  12   7        8.24       21.22     21.49 o 
   0  12   7       35.18       -4.30     29.32 o 
   1  12   7        8.37      -14.24     17.54 o 
   2  12   7       11.81       19.27     24.88 o 
   3  12   7        0.81      -22.65     16.44 o 
   0   0   8      564.30      573.80     19.07 o 
   1   0   8       10.99        7.86      4.07 o 
   2   0   8     1120.06     1085.45     27.28 o 
   3   0   8      131.12      128.22      9.81 o 
   4   0   8      998.57     1006.71     27.65 o 
   5   0   8       88.61       72.08     12.79 o 
   6   0   8      363.93      381.15     26.71 o 
   7   0   8      179.05      215.87     36.87 o 
   8   0   8       29.07       49.83     32.14 o 
   9   0   8        1.30        0.91     19.09 o 
  -9   1   8       23.11       12.85     29.01 o 
  -8   1   8       17.21        8.71     13.32 o 
  -7   1   8       28.52       15.50     11.97 o 
  -6   1   8      131.08      132.90     17.75 o 
  -5   1   8      195.10      226.44     16.34 o 
  -4   1   8     1305.67     1353.98     35.66 o 
  -3   1   8      152.72      162.19     10.44 o 
  -2   1   8      357.53      388.49     15.50 o 
  -1   1   8      971.78      829.25     22.41 o 
   0   1   8     3305.40     3756.70     77.67 o 
   1   1   8      972.75      849.74     28.49 o 
   2   1   8      347.83      356.36     12.02 o 
   3   1   8      146.46      152.97     12.45 o 
   4   1   8     1297.66     1320.82     32.55 o 
   6   1   8      131.94      164.54     22.72 o 
   7   1   8       28.11       23.72     21.84 o 
   8   1   8       16.29       -1.15     16.68 o 
   9   1   8       22.98       21.94     19.90 o 
  -9   2   8        2.78        4.00     14.81 o 
  -8   2   8       24.26       13.90     27.53 o 
  -7   2   8       57.67       35.28     18.56 o 
  -6   2   8      314.14      354.90     33.96 o 
  -5   2   8        5.08        3.90      9.18 o 
  -4   2   8      140.90      138.84     14.58 o 
  -3   2   8      793.88      861.31     28.96 o 
  -2   2   8      124.95      149.42     11.25 o 
  -1   2   8     2291.93     2067.21     47.13 o 
   0   2   8     1859.41     1617.64     37.36 o 
   1   2   8     2325.40     2084.68     46.44 o 
   2   2   8      125.37      131.58      9.91 o 
   3   2   8      796.17      841.19     36.20 o 
   4   2   8      145.96      146.56     12.14 o 
   5   2   8        4.74      -10.29      8.23 o 
   6   2   8      317.81      336.17     37.52 o 
   7   2   8       58.47       47.88     15.94 o 
   8   2   8       23.16       19.43     19.15 o 
   9   2   8        2.84      -29.26     19.50 o 
  -9   3   8       18.05       57.90     41.92 o 
  -8   3   8        1.66      -14.82     17.65 o 
  -7   3   8       40.11       40.50     19.18 o 
  -6   3   8      191.07      216.46     27.32 o 
  -5   3   8      476.03      494.11     23.91 o 
  -4   3   8       79.96       86.39     13.76 o 
  -3   3   8     1443.67     1488.85     44.74 o 
  -2   3   8       36.16       59.11     12.38 o 
  -1   3   8      321.08      336.20     11.33 o 
   0   3   8      173.41      144.99      9.73 o 
   1   3   8      316.47      355.19     15.13 o 
   2   3   8       33.40       40.65      6.03 o 
   3   3   8     1450.79     1472.58     33.08 o 
   4   3   8       80.54       72.78      8.29 o 
   5   3   8      467.30      473.09     20.19 o 
   6   3   8      189.09      198.60     21.00 o 
   7   3   8       40.81       52.35     16.55 o 
   8   3   8        1.94       -7.65     14.93 o 
   9   3   8       17.56       16.38     17.48 o 
  -8   4   8      119.77       96.93     36.96 o 
  -7   4   8       41.54       40.16     20.17 o 
  -6   4   8       12.78      -11.98     11.82 o 
  -5   4   8       11.91       20.64     14.24 o 
  -4   4   8      208.90      195.21     18.78 o 
  -3   4   8      101.73      107.75     22.89 o 
  -2   4   8       96.80      117.41     10.53 o 
  -1   4   8      204.51      190.32     15.00 o 
   0   4   8       54.37       70.95     11.83 o 
   1   4   8      207.20      192.79     23.10 o 
   2   4   8      101.38      105.50      8.20 o 
   3   4   8      104.10       99.43      8.19 o 
   4   4   8      207.62      227.38     42.11 o 
   5   4   8       12.25       12.06      9.18 o 
   6   4   8       12.83        8.88     12.86 o 
   7   4   8       42.55       24.13     15.53 o 
   8   4   8      119.37      137.52     23.43 o 
  -8   5   8       24.06        7.86     21.11 o 
  -7   5   8       15.72        6.50     14.91 o 
  -6   5   8      102.49      101.89     18.63 o 
  -5   5   8        8.45      -13.12     10.16 o 
  -4   5   8      381.12      381.44     22.62 o 
  -3   5   8       94.53      110.36     18.93 o 
  -2   5   8      181.45      168.97     11.96 o 
  -1   5   8      496.12      458.86     16.45 o 
   0   5   8       64.99       48.56      7.33 o 
   1   5   8      486.12      467.50     15.48 o 
   2   5   8      183.29      201.45     12.98 o 
   3   5   8       95.51      122.78     11.39 o 
   4   5   8      387.78      392.19     16.63 o 
   5   5   8        8.62       26.35     13.95 o 
   6   5   8       99.94       92.96     18.79 o 
   7   5   8       15.91        6.06     15.32 o 
   8   5   8       25.30       30.35     18.14 o 
  -8   6   8       14.15      -36.05     29.56 o 
  -7   6   8        2.91      -11.20     16.25 o 
  -6   6   8        1.63      -17.32     12.50 o 
  -5   6   8      104.70      112.81     29.87 o 
  -4   6   8      248.31      289.93     25.06 o 
  -3   6   8       46.39       44.41     12.30 o 
  -2   6   8      233.38      274.43     24.66 o 
  -1   6   8       78.84       88.70     10.31 o 
   0   6   8       80.33       62.58      8.32 o 
   1   6   8       76.56       52.28      8.27 o 
   2   6   8      233.34      289.56     14.95 o 
   3   6   8       44.29       38.50     10.04 o 
   4   6   8      248.01      262.89     19.86 o 
   5   6   8      104.57      105.05     17.83 o 
   6   6   8        1.63       -5.09     14.06 o 
   7   6   8        2.58       -6.32     15.63 o 
   8   6   8       14.23        4.62     22.15 o 
  -7   7   8       44.64       38.63     19.49 o 
  -6   7   8       22.70        0.75     15.54 o 
  -5   7   8      187.07      192.63     24.74 o 
  -4   7   8      183.49      214.46     38.63 o 
  -3   7   8       40.43       41.39     16.80 o 
  -2   7   8       16.65        6.22     13.31 o 
  -1   7   8       74.65       70.91     11.54 o 
   0   7   8      336.78      330.52     17.41 o 
   1   7   8       75.15       55.47     10.97 o 
   2   7   8       16.65        7.16      8.90 o 
   3   7   8       42.05       41.22     11.63 o 
   4   7   8      183.18      227.78     40.65 o 
   5   7   8      189.86      173.13     27.27 o 
   6   7   8       22.90       -6.00     14.53 o 
   7   7   8       45.19       47.76     26.54 o 
  -7   8   8       21.56       20.34     18.60 o 
  -6   8   8       60.07       36.13     17.92 o 
  -5   8   8       40.74       36.33     20.32 o 
  -4   8   8       71.97       61.67     20.26 o 
  -3   8   8      185.61      158.89     27.48 o 
  -2   8   8        3.87      -11.99     13.88 o 
  -1   8   8      169.88      208.40     28.62 o 
   0   8   8      326.08      331.46     18.69 o 
   1   8   8      168.72      218.77     18.54 o 
   2   8   8        3.61        7.51      9.92 o 
   3   8   8      184.56      241.18     25.45 o 
   4   8   8       69.98       80.54     18.25 o 
   5   8   8       40.71       29.34     16.89 o 
   6   8   8       61.57      100.66     28.95 o 
   7   8   8       21.59       23.92     25.27 o 
  -6   9   8       60.26       43.33     19.36 o 
  -5   9   8       38.22       29.91     21.11 o 
  -4   9   8       18.90        9.80     20.32 o 
  -3   9   8       74.10      104.29     28.82 o 
  -2   9   8       91.29       69.78     21.60 o 
  -1   9   8       85.83       59.33     23.74 o 
   0   9   8       65.48       59.33     15.19 o 
   1   9   8       86.20      108.91     15.26 o 
   2   9   8       89.30       87.33     20.68 o 
   3   9   8       72.99       59.77     17.28 o 
   4   9   8       20.26       22.16     16.00 o 
   5   9   8       38.39       24.50     17.12 o 
   6   9   8       60.04       43.62     27.29 o 
  -5  10   8       41.13       15.01     21.89 o 
  -4  10   8        2.03        9.65     19.76 o 
  -3  10   8        0.73      -25.92     17.28 o 
  -2  10   8       86.80       82.53     24.03 o 
  -1  10   8       29.23        5.88     18.29 o 
   0  10   8      123.46      183.75     22.77 o 
   1  10   8       29.49       23.20     12.36 o 
   2  10   8       85.61       99.57     19.33 o 
   3  10   8        0.81      -13.89     13.73 o 
   4  10   8        2.22        0.12     15.94 o 
   5  10   8       41.38       32.59     29.24 o 
  -4  11   8       12.51       12.51     26.64 o 
  -3  11   8        4.72      -11.26     20.74 o 
  -2  11   8        4.11        3.73     19.89 o 
  -1  11   8        5.68      -18.58     18.36 o 
   0  11   8       26.38        2.01     18.09 o 
   1  11   8        5.63      -20.26     16.24 o 
   2  11   8        4.06      -16.11     14.55 o 
   3  11   8        4.56       -3.77     16.03 o 
   4  11   8       12.35       12.68     18.20 o 
  -2  12   8        4.05      -17.71     20.37 o 
  -1  12   8       20.79       23.60     23.76 o 
   0  12   8        8.97       56.11     32.73 o 
   1  12   8       21.00        7.73     20.66 o 
   2  12   8        3.97        2.08     21.35 o 
   1   0   9     1553.30     1422.94     33.99 o 
   2   0   9      316.57      326.61     12.34 o 
   3   0   9      292.85      318.06     14.17 o 
   4   0   9      140.10      159.65     12.06 o 
   5   0   9        4.72       -4.98      8.51 o 
   6   0   9      504.67      453.85     23.93 o 
   7   0   9        0.03       -4.08     13.82 o 
   8   0   9        0.10      -20.32     13.54 o 
   9   0   9       11.41       21.18     20.44 o 
  -9   1   9       13.28       23.76     32.47 o 
  -8   1   9        5.56       -1.47     15.02 o 
  -7   1   9       81.26       78.92     20.61 o 
  -6   1   9       56.87       39.95     12.69 o 
  -5   1   9      617.20      568.33     26.10 o 
  -4   1   9       92.25       83.18     14.68 o 
  -3   1   9      199.24      219.02     12.50 o 
  -1   1   9     2143.06     2231.54     49.54 o 
   0   1   9     2583.73     2621.45     56.96 o 
   1   1   9     2131.13     2152.63     49.10 o 
   3   1   9      206.73      203.07     19.51 o 
   4   1   9       90.43       93.20     22.09 o 
   5   1   9      609.39      600.66     25.53 o 
   6   1   9       56.64       62.94     18.12 o 
   7   1   9       79.90      113.69     22.37 o 
   8   1   9        5.69       -4.88     15.37 o 
   9   1   9       12.86       -7.69     18.63 o 
  -9   2   9       18.85        5.41     15.31 o 
  -8   2   9       35.46       24.84     15.09 o 
  -7   2   9       35.91       25.88     12.76 o 
  -6   2   9       81.16       76.04     19.93 o 
  -5   2   9      176.68      200.81     18.73 o 
  -4   2   9       88.41       91.50     11.22 o 
  -3   2   9      233.29      220.93     20.81 o 
  -2   2   9     2701.44     2734.55     61.49 o 
  -1   2   9      482.02      449.12     18.58 o 
   0   2   9      509.92      474.35     15.46 o 
   1   2   9      485.48      423.89     14.94 o 
   2   2   9     2702.93     2681.48     59.40 o 
   3   2   9      234.25      218.52     12.86 o 
   4   2   9       90.45       84.76     11.49 o 
   5   2   9      181.52      199.40     22.90 o 
   6   2   9       80.83       71.14     18.89 o 
   7   2   9       36.37       40.33     17.34 o 
   8   2   9       35.81       46.12     21.67 o 
   9   2   9       18.57       26.44     22.03 o 
  -9   3   9       47.21       38.29     16.50 o 
  -8   3   9        6.07        7.81     20.35 o 
  -7   3   9       56.99       40.85     19.69 o 
  -6   3   9      489.17      479.06     25.35 o 
  -5   3   9      143.46      141.42     26.24 o 
  -4   3   9      684.09      663.50     27.08 o 
  -3   3   9      242.20      224.38     20.70 o 
  -2   3   9       50.41       37.25      5.97 o 
  -1   3   9      650.08      560.60     18.22 o 
   0   3   9       17.39       17.82      5.60 o 
   1   3   9      636.24      549.47     22.50 o 
   2   3   9       47.28       39.55      6.92 o 
   3   3   9      241.48      231.50     15.76 o 
   4   3   9      677.48      642.82     26.76 o 
   5   3   9      141.29      149.56     15.64 o 
   6   3   9      487.39      535.34     23.47 o 
   7   3   9       57.95       59.00     17.40 o 
   8   3   9        6.80       -4.12     14.84 o 
   9   3   9       46.27       44.32     23.76 o 
  -8   4   9        9.53       34.41     21.58 o 
  -7   4   9      103.79       74.86     31.42 o 
  -6   4   9      140.04      169.20     20.94 o 
  -5   4   9      236.13      275.36     44.02 o 
  -4   4   9      404.49      393.26     22.34 o 
  -3   4   9       56.79       50.05     10.97 o 
  -2   4   9      386.41      379.29     14.04 o 
  -1   4   9       89.25       79.21      7.96 o 
   0   4   9      740.77      743.89     19.45 o 
   1   4   9       90.87       80.28      9.69 o 
   2   4   9      383.48      396.75     12.80 o 
   3   4   9       56.16       49.16      7.02 o 
   4   4   9      402.35      410.59     21.86 o 
   5   4   9      238.41      247.95     23.30 o 
   6   4   9      143.08      115.45     21.03 o 
   7   4   9      101.94      105.80     19.82 o 
   8   4   9        9.53       -8.13     16.44 o 
  -8   5   9       26.16       26.08     23.95 o 
  -7   5   9      103.57      145.23     39.05 o 
  -6   5   9       61.53       46.61     16.05 o 
  -5   5   9      292.03      292.73     33.81 o 
  -4   5   9       22.25       19.93     11.63 o 
  -3   5   9      189.41      165.65     17.49 o 
  -2   5   9      113.38      115.40     13.79 o 
  -1   5   9       55.00       59.02      8.88 o 
   0   5   9      104.37       98.11      9.59 o 
   1   5   9       55.18       55.53     11.03 o 
   2   5   9      110.80      107.02     10.27 o 
   3   5   9      196.33      209.74     20.59 o 
   4   5   9       21.92       17.61      8.44 o 
   5   5   9      288.88      284.63     28.79 o 
   6   5   9       61.29       39.39     16.05 o 
   7   5   9      106.04      108.61     21.27 o 
   8   5   9       26.85       -4.85     17.45 o 
  -8   6   9       29.52        7.41     21.00 o 
  -7   6   9       43.27       41.26     18.04 o 
  -6   6   9        5.87      -14.24     13.57 o 
  -5   6   9       69.24       42.12     14.55 o 
  -4   6   9      110.15      126.39     17.84 o 
  -3   6   9      350.37      381.77     49.90 o 
  -2   6   9      123.24      144.11     17.67 o 
  -1   6   9       30.82       38.43      8.34 o 
   0   6   9        7.25       -7.95      7.12 o 
   1   6   9       31.30       20.49      7.16 o 
   2   6   9      121.80      151.84     14.83 o 
   3   6   9      348.24      356.56     29.11 o 
   4   6   9      108.81       95.57     13.90 o 
   5   6   9       67.94       37.51     15.39 o 
   6   6   9        6.51       10.01     14.05 o 
   7   6   9       43.47       49.49     18.92 o 
   8   6   9       29.13        7.66     23.92 o 
  -7   7   9       14.18        1.64     17.16 o 
  -6   7   9       17.38        3.38     14.14 o 
  -5   7   9      136.42       93.34     19.15 o 
  -4   7   9      448.72      428.37     60.82 o 
  -3   7   9      126.83      128.56     18.17 o 
  -2   7   9       25.74        3.35     10.83 o 
  -1   7   9      105.18       93.95     14.40 o 
   0   7   9      347.72      371.96     26.01 o 
   1   7   9      101.86      113.31     11.65 o 
   2   7   9       27.12       13.71      9.91 o 
   3   7   9      126.55      145.04     16.21 o 
   4   7   9      450.99      476.66     34.18 o 
   5   7   9      136.37      139.65     18.07 o 
   6   7   9       18.14       16.62     16.29 o 
   7   7   9       14.63       -5.19     23.57 o 
  -7   8   9       16.82        2.81     18.67 o 
  -6   8   9        1.88        0.94     14.42 o 
  -5   8   9       62.35       66.28     18.42 o 
  -4   8   9       23.68        4.46     12.55 o 
  -3   8   9       35.24       21.62     15.38 o 
  -2   8   9      443.29      489.71     32.55 o 
  -1   8   9      229.32      258.36     29.02 o 
   0   8   9        5.93        8.85      9.86 o 
   1   8   9      229.00      211.04     18.63 o 
   2   8   9      441.56      425.80     20.51 o 
   3   8   9       33.62       16.54     13.43 o 
   4   8   9       23.82       31.68     15.77 o 
   5   8   9       62.03       70.22     18.70 o 
   6   8   9        1.79        0.59     22.35 o 
   7   8   9       17.51       32.16     36.80 o 
  -6   9   9        9.96      -15.79     16.34 o 
  -5   9   9       20.90       19.13     17.13 o 
  -4   9   9       66.14       53.34     23.69 o 
  -3   9   9       55.71       64.73     22.41 o 
  -2   9   9       21.37       18.39     23.99 o 
  -1   9   9       93.56      116.27     23.33 o 
   0   9   9      316.47      342.01     27.97 o 
   1   9   9       92.64      113.46     15.63 o 
   2   9   9       20.66       36.36     15.38 o 
   3   9   9       54.07       50.24     19.46 o 
   4   9   9       65.85       63.01     18.51 o 
   5   9   9       22.13       12.69     16.80 o 
   6   9   9       10.00        0.19     23.40 o 
  -5  10   9        4.34      -14.24     22.68 o 
  -4  10   9       31.08       18.79     21.42 o 
  -3  10   9        1.04      -11.83     17.99 o 
  -2  10   9        0.21      -17.55     16.74 o 
  -1  10   9      130.88      142.41     25.04 o 
   0  10   9       68.49      100.64     23.27 o 
   1  10   9      129.60      159.90     18.83 o 
   2  10   9        0.27      -19.02     12.68 o 
   3  10   9        0.88       -2.14     14.23 o 
   4  10   9       30.95       22.76     18.04 o 
   5  10   9        4.48      -16.26     17.30 o 
  -4  11   9        6.94       -1.93     23.83 o 
  -3  11   9       14.17       21.22     23.62 o 
  -2  11   9        8.79       -9.16     21.63 o 
  -1  11   9       12.24       -2.14     19.06 o 
   0  11   9        5.12       14.41     19.58 o 
   1  11   9       12.41       -8.32     17.97 o 
   2  11   9        8.43        8.24     15.79 o 
   3  11   9       13.43       -7.77     14.42 o 
   4  11   9        6.61       -7.81     16.80 o 
  -2  12   9        2.04      -23.23     20.98 o 
  -1  12   9        4.12      -24.78     19.75 o 
   0  12   9       56.73       82.28     34.44 o 
   1  12   9        3.96      -15.83     27.60 o 
   2  12   9        2.30      -19.84     20.32 o 
   0   0  10       96.92      131.49     21.08 o 
   2   0  10     2843.23     2819.29     61.87 o 
   3   0  10       46.00       27.84      8.05 o 
   4   0  10       22.46       22.40      6.95 o 
   5   0  10        5.73       -7.17      8.35 o 
   6   0  10        1.86       -8.83     10.15 o 
   7   0  10      286.22      329.77     35.19 o 
   8   0  10        3.07       27.41     33.87 o 
   9   0  10        5.10       -6.66     28.40 o 
  -9   1  10        3.83       13.93     36.13 o 
  -8   1  10        5.47      -12.83     16.09 o 
  -7   1  10       45.05       58.29     17.85 o 
  -6   1  10      231.10      270.26     28.44 o 
  -5   1  10       64.85       94.10     14.80 o 
  -4   1  10      315.21      283.87     30.84 o 
  -3   1  10      508.55      497.35     17.72 o 
  -2   1  10      314.16      295.72     12.66 o 
  -1   1  10     2172.65     2253.49     51.06 o 
   0   1  10      198.41      241.74     13.69 o 
   1   1  10     2190.71     2206.81     50.65 o 
   2   1  10      309.12      302.63     14.87 o 
   3   1  10      497.61      477.60     20.37 o 
   4   1  10      311.16      269.56     16.46 o 
   5   1  10       66.69       85.57     24.25 o 
   6   1  10      228.09      295.28     92.93 o 
   7   1  10       45.55       69.47     20.19 o 
   8   1  10        5.04      -22.59     22.74 o 
   9   1  10        3.73        3.25     19.70 o 
  -9   2  10       15.12        7.76     17.27 o 
  -8   2  10       17.00      -14.31     12.69 o 
  -7   2  10       79.54       73.52     16.56 o 
  -6   2  10      226.88      229.94     23.62 o 
  -5   2  10       33.41       29.13      9.52 o 
  -4   2  10      461.72      431.45     17.92 o 
  -3   2  10      186.81      225.85     13.76 o 
  -2   2  10      146.12      135.50     11.53 o 
  -1   2  10     1066.84     1037.11     28.21 o 
   0   2  10       21.16       22.43      5.89 o 
   1   2  10     1051.36     1027.87     27.94 o 
   2   2  10      142.44      169.64     12.11 o 
   3   2  10      184.09      229.40     17.26 o 
   4   2  10      462.65      407.20     19.15 o 
   5   2  10       34.59       42.93     14.71 o 
   6   2  10      232.13      261.32     28.34 o 
   7   2  10       80.23       93.88     32.11 o 
   8   2  10       16.23       -1.79     17.44 o 
   9   2  10       15.50       35.73     21.44 o 
  -8   3  10       29.63       13.87     12.94 o 
  -7   3  10       30.32       23.34     18.08 o 
  -6   3  10       47.81       20.59     32.25 o 
  -5   3  10      494.21      513.00     31.18 o 
  -4   3  10       29.70       31.81     10.95 o 
  -3   3  10      417.95      418.27     17.48 o 
  -2   3  10      347.67      345.56     12.04 o 
  -1   3  10       51.85       63.78     10.94 o 
   0   3  10       29.72       29.64      6.47 o 
   1   3  10       50.16       71.24     10.42 o 
   2   3  10      342.98      338.06     14.07 o 
   3   3  10      413.17      436.26     18.66 o 
   4   3  10       28.28        6.01     11.08 o 
   5   3  10      487.93      439.76     24.68 o 
   6   3  10       46.76       46.53     12.76 o 
   7   3  10       31.74       25.51     18.29 o 
   8   3  10       29.70       31.21     21.07 o 
  -8   4  10       60.97       60.13     24.53 o 
  -7   4  10       21.16        3.22     17.98 o 
  -6   4  10        0.03        0.68     12.22 o 
  -5   4  10      135.88      158.40     19.33 o 
  -4   4  10      198.34      204.27     20.26 o 
  -3   4  10      509.82      498.72     22.82 o 
  -2   4  10      266.30      258.07     12.09 o 
  -1   4  10      192.08      168.81     11.08 o 
   1   4  10      197.14      181.26     13.76 o 
   2   4  10      271.07      273.40     13.22 o 
   3   4  10      507.28      483.09     21.10 o 
   4   4  10      197.17      203.73     36.14 o 
   5   4  10      139.35      134.83     17.51 o 
   6   4  10        0.09      -14.01     12.27 o 
   7   4  10       20.88       10.92     15.53 o 
   8   4  10       60.66       55.34     19.84 o 
  -8   5  10        8.67       -2.87     19.90 o 
  -7   5  10       44.27       32.90     21.50 o 
  -6   5  10       66.63       49.63     17.99 o 
  -5   5  10       42.03       25.52     13.35 o 
  -4   5  10      436.66      451.45     23.77 o 
  -3   5  10       24.94       18.31      9.62 o 
  -2   5  10       33.75       18.96      8.77 o 
  -1   5  10      230.85      240.53     12.05 o 
   0   5  10      260.66      294.35     19.75 o 
   1   5  10      223.13      249.94     16.55 o 
   2   5  10       31.78       24.50      7.39 o 
   3   5  10       26.58       32.61      9.07 o 
   4   5  10      440.45      432.46     19.13 o 
   5   5  10       42.42       38.62     15.08 o 
   6   5  10       68.17       72.80     17.83 o 
   7   5  10       45.11       37.82     18.21 o 
   8   5  10        9.00       16.62     18.95 o 
  -7   6  10       30.45       36.53     17.68 o 
  -6   6  10       16.69       14.55     13.88 o 
  -5   6  10       33.99       33.45     13.77 o 
  -4   6  10      124.80       95.00     26.78 o 
  -3   6  10       43.30       46.99     13.69 o 
  -2   6  10      480.22      488.70     23.55 o 
  -1   6  10      199.36      195.79     14.91 o 
   0   6  10       66.67       50.93     10.15 o 
   1   6  10      195.88      205.11     15.07 o 
   2   6  10      478.00      458.23     19.79 o 
   3   6  10       41.71       36.37     10.99 o 
   4   6  10      123.27      139.25     15.99 o 
   5   6  10       35.55       19.55     17.88 o 
   6   6  10       17.22        6.68     14.80 o 
   7   6  10       30.08       32.20     22.21 o 
  -7   7  10       68.87       72.34     21.20 o 
  -6   7  10        2.48       -9.24     13.68 o 
  -5   7  10       40.67       28.56     15.24 o 
  -4   7  10      133.74      123.89     18.69 o 
  -3   7  10      243.08      297.15     29.92 o 
  -2   7  10      336.97      344.37     23.10 o 
  -1   7  10      153.07      127.11     18.56 o 
   0   7  10       39.16       22.39     11.45 o 
   1   7  10      152.02      153.68     18.62 o 
   2   7  10      334.26      365.59     23.40 o 
   3   7  10      246.46      286.04     22.04 o 
   4   7  10      134.85      170.69     22.69 o 
   5   7  10       42.72       42.38     14.15 o 
   6   7  10        2.30        3.03     16.69 o 
   7   7  10       68.83       59.77     21.05 o 
  -6   8  10       32.86       57.63     17.97 o 
  -5   8  10        8.99        3.09     14.13 o 
  -4   8  10       62.20       23.45     14.34 o 
  -3   8  10       27.44       29.77     18.18 o 
  -2   8  10       21.63        5.03     14.91 o 
  -1   8  10      221.68      248.11     80.63 o 
   0   8  10       90.35       92.05     16.36 o 
   2   8  10       21.76       13.72     10.77 o 
   3   8  10       26.86       13.86     14.64 o 
   4   8  10       61.50       59.78     18.10 o 
   5   8  10        8.69       11.95     15.87 o 
   6   8  10       32.98       32.31     42.84 o 
  -6   9  10        9.57        9.44     20.14 o 
  -5   9  10       10.08       -9.63     16.03 o 
  -4   9  10       62.40       96.42     40.43 o 
  -3   9  10       24.43       16.91     19.14 o 
  -2   9  10       16.92       20.83     20.84 o 
  -1   9  10      198.71      212.07     30.05 o 
   0   9  10        7.77        3.65     12.46 o 
   1   9  10      198.40      232.97     39.49 o 
   2   9  10       17.75        1.39     11.15 o 
   3   9  10       24.35       24.40     15.90 o 
   4   9  10       61.59       78.65     22.18 o 
   5   9  10       10.09        8.73     16.19 o 
   6   9  10       10.26        4.52     25.36 o 
  -5  10  10       22.19       -6.15     23.80 o 
  -4  10  10       11.50        3.42     20.38 o 
  -3  10  10        9.67       -2.65     19.67 o 
  -2  10  10       35.72       17.09     19.74 o 
  -1  10  10        7.21       13.24     18.94 o 
   0  10  10      130.38      146.77     48.85 o 
   1  10  10        7.32        3.56     12.11 o 
   2  10  10       34.59       36.02     18.16 o 
   3  10  10       10.02        4.04     16.18 o 
   4  10  10       11.99        4.63     17.04 o 
   5  10  10       21.56       37.13     20.94 o 
  -3  11  10        5.88       -3.68     18.95 o 
  -2  11  10       18.50       16.76     23.14 o 
  -1  11  10       10.86      -26.49     17.66 o 
   0  11  10        1.20      -11.11     18.61 o 
   1  11  10       10.59        6.93     35.40 o 
   2  11  10       18.23       -2.15     16.10 o 
   3  11  10        5.48        7.80     16.70 o 
  -1  12  10       24.43       27.43     23.39 o 
   0  12  10        5.43       14.14     28.96 o 
   1  12  10       24.67       42.00     34.72 o 
   1   0  11      830.59      728.51     21.77 o 
   2   0  11      177.57      210.77     19.53 o 
   3   0  11      440.75      438.71     16.23 o 
   4   0  11       54.95       35.43      9.98 o 
   5   0  11        0.29       -5.94      9.33 o 
   6   0  11       53.05       52.59     14.88 o 
   7   0  11       22.16       15.24     16.08 o 
   8   0  11       62.06       46.76     20.87 o 
   9   0  11       11.06      -22.66     28.94 o 
  -8   1  11        1.63       -6.89     16.40 o 
  -7   1  11      155.49      189.89     67.80 o 
  -6   1  11      169.25      191.11     25.49 o 
  -5   1  11      102.73       86.05     22.30 o 
  -4   1  11      296.67      279.98     24.98 o 
  -3   1  11      967.54     1067.50     29.98 o 
  -2   1  11      188.75      164.27     12.12 o 
  -1   1  11     2089.55     2293.80     52.65 o 
   0   1  11     3133.22     3434.69     73.92 o 
   1   1  11     2067.99     2258.43     60.85 o 
   2   1  11      196.13      182.97     15.65 o 
   3   1  11      963.14     1039.69     28.17 o 
   4   1  11      290.54      266.08     20.29 o 
   5   1  11      103.71       94.64     15.25 o 
   6   1  11      170.95      192.35     27.18 o 
   7   1  11      152.65      162.33     26.70 o 
   8   1  11        1.58       -7.63     25.40 o 
  -8   2  11       23.44        6.91     15.82 o 
  -7   2  11       78.79       64.60     16.42 o 
  -6   2  11       89.90      109.95     17.78 o 
  -5   2  11      139.83      153.50     19.49 o 
  -4   2  11      373.88      376.23     17.16 o 
  -3   2  11      691.42      708.02     23.39 o 
  -2   2  11      219.56      233.10     15.09 o 
  -1   2  11       93.06       97.02     10.11 o 
   0   2  11        6.65        0.26      4.85 o 
   1   2  11       95.28      106.11     10.22 o 
   2   2  11      216.78      207.77     16.22 o 
   3   2  11      687.09      658.40     25.36 o 
   4   2  11      377.85      399.40     24.72 o 
   5   2  11      145.28      195.67     24.35 o 
   6   2  11       89.25       92.63     20.79 o 
   7   2  11       78.58       78.90     30.86 o 
   8   2  11       23.08       37.80     20.73 o 
  -8   3  11       16.10        7.11     16.35 o 
  -7   3  11        4.99        4.27     11.85 o 
  -6   3  11       90.06       90.68     17.29 o 
  -5   3  11      106.81      113.82     14.44 o 
  -4   3  11      470.81      443.50     20.13 o 
  -3   3  11       53.16       56.19     11.30 o 
  -2   3  11      317.25      275.63     24.21 o 
  -1   3  11      422.64      419.44     16.19 o 
   0   3  11       66.32       66.00      8.36 o 
   1   3  11      412.90      399.97     18.39 o 
   2   3  11      310.09      292.18     13.82 o 
   3   3  11       51.42       38.80      9.05 o 
   4   3  11      467.44      424.29     26.41 o 
   5   3  11      105.23      116.64     20.37 o 
   6   3  11       89.10      118.50     25.77 o 
   7   3  11        5.13      -13.02     15.95 o 
   8   3  11       16.68        7.69     19.69 o 
  -8   4  11       15.42       11.75     13.09 o 
  -7   4  11       42.16       47.67     22.80 o 
  -6   4  11      119.41      136.99     26.33 o 
  -5   4  11       45.67       51.39     14.67 o 
  -4   4  11      318.43      298.13     21.23 o 
  -3   4  11      157.08      129.44     13.78 o 
  -2   4  11      131.86      133.57     16.50 o 
  -1   4  11      174.31      186.52     12.11 o 
   0   4  11       42.47       40.88      7.09 o 
   1   4  11      176.69      167.77     13.47 o 
   2   4  11      133.09      147.96     11.72 o 
   3   4  11      152.95      141.34     11.71 o 
   4   4  11      315.62      299.41     21.20 o 
   5   4  11       47.79       65.70     12.95 o 
   6   4  11      122.60       87.96     23.79 o 
   7   4  11       42.13       31.21     19.99 o 
   8   4  11       14.78       19.74     21.86 o 
  -8   5  11       60.44       32.55     24.21 o 
  -7   5  11       75.31      153.85     32.13 o 
  -6   5  11       21.42       15.40     14.94 o 
  -5   5  11      209.74      179.77     21.04 o 
  -4   5  11      189.09      174.18     20.32 o 
  -3   5  11      295.58      296.98     23.26 o 
  -2   5  11      225.62      174.59     19.93 o 
  -1   5  11       54.63       45.99      7.76 o 
   0   5  11        4.74       -0.72      5.54 o 
   1   5  11       55.49       58.89      9.96 o 
   2   5  11      219.46      225.52     16.52 o 
   3   5  11      300.44      323.73     21.80 o 
   4   5  11      191.91      221.13     17.40 o 
   5   5  11      206.58      213.11     24.05 o 
   6   5  11       21.61       10.21     15.04 o 
   7   5  11       77.85       61.06     20.11 o 
   8   5  11       60.24       52.60     22.25 o 
  -7   6  11       13.50       24.13     20.73 o 
  -6   6  11       22.72        3.87     14.48 o 
  -5   6  11       34.89       42.85     15.08 o 
  -4   6  11      106.84       83.65     16.74 o 
  -3   6  11      519.84      500.85     25.55 o 
  -2   6  11       65.69       55.53     13.17 o 
  -1   6  11        4.21       -4.59      6.22 o 
   0   6  11      289.94      250.87     22.81 o 
   1   6  11        4.66       -8.62      7.75 o 
   2   6  11       65.54       91.18     13.04 o 
   3   6  11      515.43      496.96     23.05 o 
   4   6  11      104.61       82.84     12.52 o 
   5   6  11       35.37        9.11     12.97 o 
   6   6  11       23.74        7.10     14.93 o 
   7   6  11       13.69        4.20     17.92 o 
  -7   7  11        4.82      -22.16     15.90 o 
  -6   7  11       45.62       49.39     18.09 o 
  -4   7  11       35.98        8.69     13.39 o 
  -3   7  11       17.93       12.19     11.93 o 
  -2   7  11      396.71      391.48     46.45 o 
  -1   7  11      275.56      341.30     33.25 o 
   0   7  11        5.29        4.16      8.98 o 
   1   7  11      270.50      330.65     22.33 o 
   2   7  11      398.82      455.99     41.45 o 
   3   7  11       18.52       -0.77     10.51 o 
   4   7  11       36.70       35.08     15.47 o 
   5   7  11       84.35       71.50     19.25 o 
   6   7  11       47.02       46.42     18.82 o 
   7   7  11        4.97       -9.45     18.64 o 
  -6   8  11        8.91        1.75     17.48 o 
  -5   8  11        6.97        6.25     15.25 o 
  -4   8  11       20.28        7.36     19.84 o 
  -3   8  11      113.77      110.09     25.00 o 
  -2   8  11       36.67       42.51     17.76 o 
  -1   8  11       56.96       77.53     21.17 o 
   0   8  11      128.83      115.06     23.28 o 
   1   8  11       57.17       47.87     12.74 o 
   2   8  11       36.12       49.23     13.32 o 
   3   8  11      113.34      116.64     19.37 o 
   4   8  11       19.99       14.78     15.22 o 
   5   8  11        6.37        2.30     14.68 o 
   6   8  11        8.72        6.03     25.44 o 
  -5   9  11       36.76       52.49     24.83 o 
  -4   9  11        5.43       16.28     19.84 o 
  -3   9  11        4.53      -11.40     16.60 o 
  -2   9  11      154.81      141.82     60.73 o 
  -1   9  11       32.94       24.21     17.72 o 
   0   9  11       78.73      118.51     24.23 o 
   1   9  11       33.16       45.50     13.76 o 
   2   9  11      153.68      150.56     18.10 o 
   3   9  11        4.00      -11.52     13.96 o 
   4   9  11        5.73        7.31     15.44 o 
   5   9  11       37.42       23.83     18.14 o 
  -4  10  11        6.96      -11.42     20.65 o 
  -3  10  11        9.10       -0.33     20.54 o 
  -2  10  11       15.33        9.29     16.87 o 
  -1  10  11       78.84       93.23     23.81 o 
   0  10  11        0.00      -19.97     16.21 o 
   1  10  11       77.15       92.27     19.13 o 
   2  10  11       15.45       -2.32     14.88 o 
   3  10  11        9.44        0.60     15.81 o 
   4  10  11        6.68       -5.85     21.33 o 
  -3  11  11        8.20       -9.41     21.96 o 
  -2  11  11        4.65        0.79     21.14 o 
  -1  11  11       18.02       16.03     21.35 o 
   0  11  11       11.35       -3.15     20.42 o 
   1  11  11       18.26       17.41     32.06 o 
   2  11  11        4.63       20.92     17.40 o 
   3  11  11        7.88       12.02     17.78 o 
   0  12  11       47.03        6.53     29.42 o 
   0   0  12     1186.62     1294.64     69.06 o 
   1   0  12        6.47       -2.94      5.05 o 
   2   0  12      287.34      235.48     21.05 o 
   3   0  12      734.13      743.56     23.28 o 
   4   0  12      156.42      175.70     21.07 o 
   5   0  12       11.66        3.73     10.48 o 
   6   0  12      100.53      115.00     22.53 o 
   7   0  12      199.96      249.03     32.08 o 
   8   0  12        8.93        1.34     22.34 o 
  -8   1  12        4.85       -3.22     16.52 o 
  -7   1  12       89.58      126.07     24.73 o 
  -6   1  12      207.54      275.70     25.57 o 
  -5   1  12      249.89      290.79     24.84 o 
  -4   1  12      322.24      337.50     23.78 o 
  -3   1  12      136.51      159.34     18.33 o 
  -2   1  12      975.68      870.99     26.85 o 
  -1   1  12     1280.50     1226.59     32.89 o 
   0   1  12       30.43       30.03      6.96 o 
   1   1  12     1268.94     1177.70     53.48 o 
   2   1  12      963.20      901.50     31.03 o 
   3   1  12      137.81      170.43     15.93 o 
   4   1  12      319.58      315.78     27.05 o 
   5   1  12      244.99      310.54     23.79 o 
   6   1  12      207.20      237.83     39.81 o 
   7   1  12       92.09      108.13     24.33 o 
   8   1  12        4.82      -13.29     24.12 o 
  -8   2  12       26.48       -3.40     16.43 o 
  -7   2  12       11.94        8.91     12.91 o 
  -6   2  12       47.11       40.23     14.66 o 
  -5   2  12        9.45       -7.49     10.60 o 
  -4   2  12      418.52      368.02     17.30 o 
  -3   2  12      120.20      119.05     14.19 o 
  -2   2  12       21.01       17.95      7.12 o 
  -1   2  12      729.71      704.86     22.81 o 
   0   2  12       47.45       47.38      7.95 o 
   1   2  12      744.92      726.65     26.42 o 
   2   2  12       19.30       12.55      7.72 o 
   3   2  12      121.07      130.19     14.24 o 
   4   2  12      417.64      380.08     27.95 o 
   5   2  12        9.04       -8.18     11.63 o 
   6   2  12       48.57       69.39     20.29 o 
   7   2  12       12.36        4.77     17.72 o 
   8   2  12       26.56       28.73     19.86 o 
  -8   3  12       21.13       16.10     16.74 o 
  -7   3  12       24.70       18.70     15.23 o 
  -6   3  12       21.63        7.41     12.22 o 
  -5   3  12      208.35      224.24     19.25 o 
  -4   3  12        0.81       -1.05      8.20 o 
  -3   3  12       38.98       27.80      8.53 o 
  -2   3  12      183.72      196.12     17.90 o 
  -1   3  12       94.86       70.11     10.84 o 
   0   3  12       12.01       19.56      6.83 o 
   1   3  12       94.43       81.83     11.55 o 
   2   3  12      177.11      189.29     14.36 o 
   3   3  12       38.02       38.40      9.83 o 
   4   3  12        0.96       -4.08     10.49 o 
   5   3  12      205.68      222.02     48.62 o 
   6   3  12       20.89        3.42     19.69 o 
   7   3  12       23.83       44.98     21.12 o 
   8   3  12       21.31       33.49     22.69 o 
  -8   4  12        4.74       -2.89     11.90 o 
  -7   4  12       44.22       27.38     14.11 o 
  -6   4  12       28.63       17.28     13.36 o 
  -5   4  12      168.22      169.75     18.86 o 
  -4   4  12       95.02       93.57     13.61 o 
  -3   4  12      716.68      681.27     24.72 o 
  -2   4  12      121.28      121.80     12.50 o 
  -1   4  12      230.86      212.23     13.49 o 
   0   4  12       12.25       -1.15      5.36 o 
   1   4  12      236.49      220.81     18.30 o 
   2   4  12      120.72      124.03     20.40 o 
   3   4  12      709.91      641.95     22.54 o 
   4   4  12       95.46       87.45     32.71 o 
   5   4  12      173.08      213.79     22.90 o 
   6   4  12       28.30       14.71     15.39 o 
   7   4  12       43.25       62.83     23.42 o 
   8   4  12        5.09       24.13     22.46 o 
  -8   5  12       15.21       -1.05     12.52 o 
  -7   5  12       45.05       39.68     21.38 o 
  -6   5  12       38.66       22.12     15.31 o 
  -5   5  12       86.20       93.63     17.58 o 
  -4   5  12      436.51      441.78     27.21 o 
  -3   5  12        3.93        0.22      8.47 o 
  -2   5  12      190.63      204.49     17.46 o 
  -1   5  12      143.34      117.58     10.94 o 
   0   5  12       33.73       42.80      9.70 o 
   1   5  12      138.47      140.81     14.24 o 
   2   5  12      194.60      221.15     17.09 o 
   3   5  12        4.64        9.03      9.48 o 
   4   5  12      433.27      457.93     24.67 o 
   5   5  12       86.54       61.84     17.29 o 
   6   5  12       40.94       44.86     17.59 o 
   7   5  12       45.52       91.38     41.87 o 
   8   5  12       15.65        6.83     32.96 o 
  -7   6  12       35.04       20.88     25.71 o 
  -6   6  12       40.03       20.36     16.21 o 
  -5   6  12      113.72      156.40     23.12 o 
  -4   6  12       38.34       37.36     13.64 o 
  -3   6  12      411.48      416.64     24.87 o 
  -2   6  12      138.91      165.87     15.37 o 
  -1   6  12      342.05      426.19     40.71 o 
   0   6  12      104.10      125.78     15.46 o 
   1   6  12      346.47      360.34     24.88 o 
   2   6  12      138.58      142.69     18.85 o 
   3   6  12      404.57      441.77     24.93 o 
   4   6  12       37.87       38.25     11.03 o 
   5   6  12      117.18       98.82     20.68 o 
   6   6  12       40.31       31.72     18.42 o 
   7   6  12       34.80       26.06     20.41 o 
  -7   7  12       29.45       -1.27     19.47 o 
  -6   7  12       10.73       -2.08     15.67 o 
  -5   7  12       27.51        7.49     14.99 o 
  -4   7  12       11.31        5.52     13.12 o 
  -3   7  12      126.93      112.55     18.53 o 
  -2   7  12      104.03       72.36     45.66 o 
  -1   7  12      231.76      251.65     23.00 o 
   0   7  12      384.11      411.13     24.35 o 
   2   7  12      105.62      113.23     18.35 o 
   3   7  12      129.26      170.31     18.60 o 
   4   7  12       11.23        8.96     14.66 o 
   5   7  12       28.34       29.90     16.58 o 
   6   7  12       10.41       -8.08     16.05 o 
   7   7  12       30.12       29.72     21.32 o 
  -6   8  12       19.66       10.05     18.45 o 
  -5   8  12       32.27       23.17     17.26 o 
  -4   8  12        8.45       -8.02     16.81 o 
  -3   8  12        1.40        4.81     18.54 o 
  -2   8  12      188.41      274.67     32.75 o 
  -1   8  12      122.54      120.20     17.60 o 
   0   8  12        1.87      -10.43      9.53 o 
   1   8  12      122.50      141.09     20.12 o 
   2   8  12      188.38      243.17     22.44 o 
   3   8  12        1.40      -18.64     12.42 o 
   4   8  12        9.22       -6.06     13.58 o 
   5   8  12       32.05        5.76     17.04 o 
   6   8  12       18.93       32.61     26.38 o 
  -5   9  12       15.55       25.81     23.58 o 
  -4   9  12       23.63       -1.15     20.01 o 
  -3   9  12        3.95       -4.64     17.40 o 
  -2   9  12        3.65       -7.16     17.08 o 
  -1   9  12      202.40      214.38     61.41 o 
   0   9  12       34.61       55.13     21.04 o 
   2   9  12        4.14        3.95     12.50 o 
   3   9  12        4.04      -11.19     13.42 o 
   4   9  12       23.37       25.08     17.31 o 
   5   9  12       15.28       15.62     19.10 o 
  -4  10  12        4.04       14.91     23.42 o 
  -3  10  12       25.46        4.26     21.90 o 
  -2  10  12       25.41       26.66     21.99 o 
  -1  10  12        5.86       -3.65     17.77 o 
   0  10  12       50.80       71.71     22.42 o 
   1  10  12        5.69      -10.58     19.33 o 
   2  10  12       25.05       34.19     17.30 o 
   3  10  12       25.95        7.89     16.18 o 
   4  10  12        4.09        4.75     17.26 o 
  -3  11  12       10.11       22.70     23.94 o 
  -2  11  12       27.64       -5.45     21.67 o 
  -1  11  12       23.33       17.86     22.11 o 
   0  11  12        2.02       -2.22     21.56 o 
   1  11  12       23.66       33.34     34.78 o 
   2  11  12       27.45        8.22     21.03 o 
   3  11  12        9.61       21.14     19.60 o 
   1   0  13       60.02       56.14      8.66 o 
   2   0  13       28.78       22.69      7.21 o 
   3   0  13      366.63      419.29     21.73 o 
   4   0  13      674.57      640.05     28.18 o 
   5   0  13       15.86       -4.91     10.42 o 
   6   0  13       61.22      101.85     22.83 o 
   7   0  13      156.61      164.51     44.72 o 
   8   0  13       43.58       25.47     19.84 o 
  -8   1  13       22.57        7.30     18.27 o 
  -7   1  13       30.90       34.56     18.89 o 
  -6   1  13      151.35      153.95     24.73 o 
  -5   1  13      461.70      409.48     23.96 o 
  -4   1  13       34.01       27.97     11.68 o 
  -3   1  13      641.74      710.05     23.81 o 
  -2   1  13      560.23      488.54     23.74 o 
   0   1  13      249.48      277.15     17.42 o 
   2   1  13      555.37      458.08     21.07 o 
   3   1  13      629.69      649.87     47.14 o 
   4   1  13       35.92       25.31     10.59 o 
   5   1  13      462.65      471.57     24.12 o 
   6   1  13      149.09      177.84     27.43 o 
   7   1  13       29.76       19.39     17.78 o 
   8   1  13       23.57       46.45     31.22 o 
  -8   2  13       12.81       12.56     18.32 o 
  -7   2  13       43.64       28.81     15.38 o 
  -6   2  13       26.39       36.53     15.13 o 
  -5   2  13       85.04       92.15     16.20 o 
  -4   2  13       92.73       99.42     17.24 o 
  -3   2  13      272.04      283.53     15.85 o 
  -2   2  13       29.42       21.55      7.88 o 
  -1   2  13        8.82        4.15      6.19 o 
   0   2  13     1115.70     1140.51     31.68 o 
   1   2  13        8.04        7.24      7.11 o 
   2   2  13       32.24       24.81      8.94 o 
   3   2  13      270.31      259.47     18.37 o 
   4   2  13       94.76      103.77     14.42 o 
   5   2  13       84.70      101.62     20.38 o 
   6   2  13       26.51       46.36     19.23 o 
   7   2  13       44.94       57.52     21.89 o 
   8   2  13       12.73        3.27     19.22 o 
  -8   3  13       19.31       28.39     18.56 o 
  -7   3  13        3.31      -12.73     12.34 o 
  -6   3  13      104.78      120.35     19.40 o 
  -5   3  13       30.66        3.52     11.87 o 
  -4   3  13      297.82      268.94     19.73 o 
  -3   3  13        5.70        3.62      7.36 o 
  -2   3  13       57.12       57.17     11.54 o 
  -1   3  13      263.54      242.68     16.25 o 
   0   3  13        2.68       -2.10      5.93 o 
   1   3  13      256.09      245.35     28.41 o 
   2   3  13       54.54       50.10     10.38 o 
   3   3  13        4.96       -3.88      7.53 o 
   4   3  13      296.42      284.01     39.44 o 
   5   3  13       29.88       18.51     19.96 o 
   6   3  13      102.81      143.35     24.40 o 
   7   3  13        2.98       -6.12     18.10 o 
   8   3  13       19.63       19.46     21.54 o 
  -8   4  13       18.12       27.67     15.93 o 
  -7   4  13        6.45       13.26     16.98 o 
  -6   4  13        6.35       -4.81     11.86 o 
  -5   4  13        3.64       -1.18      9.23 o 
  -4   4  13      105.43      106.37     14.47 o 
  -3   4  13      443.09      417.69     25.96 o 
  -2   4  13      212.94      234.97     40.03 o 
  -1   4  13       80.14       81.82      9.72 o 
   0   4  13        9.43       16.33      7.31 o 
   1   4  13       82.95       96.92     13.66 o 
   2   4  13      214.50      219.88     19.05 o 
   3   4  13      440.66      422.52     22.19 o 
   4   4  13      104.35      122.77     20.86 o 
   5   4  13        3.58      -10.60     11.62 o 
   6   4  13        6.74       15.05     17.82 o 
   7   4  13        6.66       -4.12     18.92 o 
   8   4  13       18.48       13.43     22.40 o 
  -7   5  13        3.73       -5.35     11.91 o 
  -6   5  13        7.87        0.23     12.26 o 
  -5   5  13       92.57       76.50     14.57 o 
  -3   5  13      141.62      118.98     19.50 o 
  -1   5  13       87.76       71.59      9.56 o 
   0   5  13      170.04      166.99     15.67 o 
   1   5  13       88.91       87.96     12.51 o 
   2   5  13      124.00       96.04     13.29 o 
   3   5  13      142.13      142.71     17.12 o 
   4   5  13       19.29        3.86     11.70 o 
   5   5  13       92.77      111.14     19.04 o 
   6   5  13        7.74       -2.77     18.65 o 
   7   5  13        4.30       31.69     23.22 o 
  -7   6  13       23.76       30.74     21.92 o 
  -6   6  13       31.83       18.42     16.75 o 
  -5   6  13       18.12        6.38     14.01 o 
  -4   6  13       23.07       23.00     11.52 o 
  -3   6  13        8.10      -10.23      8.43 o 
  -2   6  13      286.75      315.17     27.92 o 
  -1   6  13      640.27      598.94     28.18 o 
   0   6  13       76.68       85.71     13.38 o 
   1   6  13      648.30      706.74     25.86 o 
   2   6  13      284.99      346.24     40.57 o 
   3   6  13        7.31       -0.38     12.12 o 
   4   6  13       21.92       15.08     11.87 o 
   5   6  13       17.82       17.36     17.83 o 
   6   6  13       32.70       26.95     29.85 o 
   7   6  13       23.49       61.85     26.39 o 
  -6   7  13       39.53       29.50     17.64 o 
  -5   7  13       61.32       57.43     17.88 o 
  -4   7  13       30.01       22.75     14.49 o 
  -3   7  13        9.52      -13.70     14.73 o 
  -2   7  13       97.65       97.08     27.14 o 
  -1   7  13      471.97      482.87     37.62 o 
   0   7  13       25.49       12.07     10.59 o 
   1   7  13      476.53      475.87     25.38 o 
   2   7  13       97.45      101.62     17.09 o 
   3   7  13        9.93       -0.54     12.47 o 
   4   7  13       31.08       22.27     16.66 o 
   5   7  13       60.55       60.72     24.65 o 
   6   7  13       40.65       46.78     20.12 o 
  -6   8  13       20.53       40.38     19.45 o 
  -5   8  13       10.46        2.20     16.73 o 
  -4   8  13        5.55       -1.24     18.16 o 
  -3   8  13       10.44        0.30     17.12 o 
  -2   8  13       42.73       47.74     19.41 o 
  -1   8  13      147.71      131.07     19.05 o 
   0   8  13       57.26       54.50     18.67 o 
   1   8  13      146.77      143.07     21.40 o 
   2   8  13       41.64       58.28     16.65 o 
   3   8  13       10.63        0.62     13.65 o 
   4   8  13        5.49        2.85     15.18 o 
   5   8  13       10.17        5.67     17.71 o 
   6   8  13       20.42        7.03     25.73 o 
  -5   9  13       22.40       13.46     25.68 o 
  -4   9  13        4.01       -1.43     20.28 o 
  -3   9  13        5.99       -2.69     18.16 o 
  -2   9  13       87.09       42.92     21.86 o 
  -1   9  13       22.46       15.72     12.78 o 
   0   9  13       73.65       62.34     20.48 o 
   1   9  13       22.66       15.81     14.38 o 
   2   9  13       87.69      116.71     21.16 o 
   3   9  13        5.86        0.51     15.64 o 
   4   9  13        3.74      -15.96     16.48 o 
   5   9  13       22.41       25.87     19.69 o 
  -4  10  13        5.38       -4.99     21.59 o 
  -3  10  13        9.66      -13.59     17.97 o 
  -2  10  13       10.23      -11.19     18.89 o 
  -1  10  13       49.97       20.42     20.84 o 
   0  10  13        4.48      -10.10     16.79 o 
   1  10  13       48.78       69.90     23.84 o 
   2  10  13       10.43       15.99     20.91 o 
   3  10  13        9.63       -0.19     16.42 o 
   4  10  13        5.45      -15.12     17.67 o 
  -2  11  13        4.03      -11.49     20.93 o 
  -1  11  13        8.09        9.24     23.85 o 
   0  11  13       44.40       47.68     24.22 o 
   1  11  13        7.99        1.13     31.75 o 
   2  11  13        4.04      -10.04     21.81 o 
   0   0  14      940.01      944.82     58.00 o 
   1   0  14      204.71      222.81     18.66 o 
   2   0  14      141.74      160.47     32.75 o 
   3   0  14        7.40       14.40      7.21 o 
   4   0  14      443.29      433.32     23.20 o 
   5   0  14      988.24     1001.86     45.13 o 
   6   0  14       82.81       71.53     22.27 o 
   7   0  14        6.02        9.15     19.84 o 
   8   0  14        2.51       33.02     22.01 o 
  -8   1  14        0.41        7.89     19.26 o 
  -7   1  14       10.73        2.31     17.69 o 
  -6   1  14      209.91      212.99     24.05 o 
  -5   1  14       57.98       53.34     14.83 o 
  -4   1  14       74.96       97.48     16.10 o 
  -3   1  14      359.67      373.15     17.34 o 
  -2   1  14      276.48      274.42     27.58 o 
  -1   1  14      308.20      247.44     20.98 o 
   0   1  14      780.30      928.70     32.60 o 
   1   1  14      301.64      295.29     18.95 o 
   2   1  14      274.34      284.17     28.54 o 
   3   1  14      364.79      381.73     20.20 o 
   4   1  14       72.31       94.56     14.81 o 
   5   1  14       56.04       59.03     14.45 o 
   6   1  14      209.04      185.04     29.33 o 
   7   1  14       10.80       -5.07     17.44 o 
   8   1  14        0.28       -8.83     28.42 o 
  -8   2  14       23.46       17.55     20.62 o 
  -7   2  14        0.79      -19.84     13.23 o 
  -6   2  14      113.91      128.16     20.21 o 
  -5   2  14      110.62      112.58     18.29 o 
  -4   2  14       38.97       16.82      9.53 o 
  -3   2  14       66.09       56.15     11.94 o 
  -2   2  14      188.21      202.96     27.85 o 
  -1   2  14      312.78      297.77     15.29 o 
   0   2  14      721.05      817.03     25.66 o 
   1   2  14      317.24      311.25     24.27 o 
   2   2  14      190.68      194.09     17.72 o 
   3   2  14       69.11       38.66     12.05 o 
   4   2  14       38.78       12.34     10.03 o 
   5   2  14      109.80      103.80     21.90 o 
   6   2  14      114.05      165.97     45.22 o 
   7   2  14        0.74      -20.22     17.17 o 
   8   2  14       23.50        3.56     32.01 o 
  -8   3  14       13.39       13.42     22.89 o 
  -7   3  14       35.95       16.24     14.95 o 
  -6   3  14       21.95       17.01     13.47 o 
  -5   3  14       64.42       66.57     15.29 o 
  -4   3  14      146.73      144.19     16.46 o 
  -3   3  14      297.64      344.60     21.51 o 
  -2   3  14       51.30       60.42     12.35 o 
  -1   3  14       39.46       19.85      8.46 o 
   0   3  14       38.35       38.94      8.66 o 
   1   3  14       38.95       24.06      9.89 o 
   2   3  14       53.76       66.15     10.50 o 
   3   3  14      298.53      338.64     28.34 o 
   4   3  14      143.94      187.43     51.55 o 
   5   3  14       62.17       88.23     20.70 o 
   6   3  14       21.31        3.71     16.65 o 
   7   3  14       35.70       23.34     30.45 o 
   8   3  14       13.61       13.69     23.16 o 
  -7   4  14        6.89       -2.84     12.76 o 
  -6   4  14      151.40      179.25     39.71 o 
  -5   4  14       28.62       21.10     11.31 o 
  -4   4  14       11.52        4.79      9.82 o 
  -3   4  14      103.86      103.90     13.89 o 
  -2   4  14      354.56      364.32     24.37 o 
  -1   4  14      294.52      289.96     25.94 o 
   0   4  14       65.98       92.57     11.74 o 
   1   4  14      297.73      289.41     22.16 o 
   2   4  14      352.55      346.35     20.56 o 
   3   4  14      105.30      120.70     16.86 o 
   4   4  14       12.47        2.69     13.33 o 
   5   4  14       27.75       15.58     13.28 o 
   6   4  14      151.53      143.98     28.03 o 
   7   4  14        7.12       15.40     20.86 o 
  -7   5  14        6.22       12.74     13.74 o 
  -6   5  14        9.88       -4.04     12.33 o 
  -5   5  14        9.89       -0.26     10.94 o 
  -4   5  14       98.90       75.34     14.25 o 
  -3   5  14        1.40       -4.68      8.57 o 
  -2   5  14      178.24      153.45     17.55 o 
  -1   5  14      219.69      249.33     33.99 o 
   0   5  14        8.50       16.25      9.24 o 
   1   5  14      214.48      225.67     18.43 o 
   2   5  14      178.41      182.37     17.13 o 
   3   5  14        1.83       -2.83     11.43 o 
   4   5  14      101.50      124.93     19.55 o 
   5   5  14        9.82       -2.96     13.35 o 
   6   5  14        8.90       15.01     21.20 o 
   7   5  14        6.22       -7.12     21.20 o 
  -7   6  14        2.47       -7.93     13.34 o 
  -6   6  14       14.48       -3.95     14.27 o 
  -5   6  14       43.20       43.58     13.43 o 
  -4   6  14       28.88       21.55     10.80 o 
  -3   6  14       24.13       16.08     10.02 o 
  -2   6  14       86.06      104.15     17.17 o 
  -1   6  14      406.20      446.98     33.81 o 
   0   6  14      219.61      273.30     29.31 o 
   1   6  14      402.27      444.34     31.00 o 
   2   6  14       88.07       69.36     16.29 o 
   3   6  14       23.52       24.17     13.98 o 
   4   6  14       30.07       18.16     13.48 o 
   5   6  14       43.36       16.94     20.10 o 
   6   6  14       13.71        4.15     21.22 o 
   7   6  14        2.84      -12.57     22.43 o 
  -6   7  14       17.99        4.60     11.62 o 
  -5   7  14       47.99       37.55     12.67 o 
  -4   7  14       19.30        8.08     10.61 o 
  -3   7  14       16.29       -5.34     10.98 o 
  -2   7  14      110.16       86.17     17.08 o 
  -1   7  14       82.63       95.89     16.90 o 
   0   7  14      415.79      494.20     38.21 o 
   1   7  14       82.94      102.83     18.36 o 
   2   7  14      113.45      126.14     23.83 o 
   3   7  14       15.88       13.57     13.91 o 
   4   7  14       18.61       -8.50     18.72 o 
   5   7  14       49.41       39.74     33.24 o 
   6   7  14       17.68       12.32     22.36 o 
  -5   8  14       11.73       26.02     22.27 o 
  -4   8  14       29.77       16.50     12.44 o 
  -3   8  14        1.41       -6.23     11.54 o 
  -2   8  14       62.21       42.60     13.84 o 
  -1   8  14       68.06       59.94     27.67 o 
   0   8  14        0.00       -0.69     12.98 o 
   1   8  14       67.61       36.69     15.70 o 
   2   8  14       62.32       89.65     18.84 o 
   3   8  14        1.17       -3.16     14.19 o 
   4   8  14       29.69       32.86     28.19 o 
   5   8  14       11.55       -7.32     35.31 o 
  -5   9  14       18.81       27.66     24.98 o 
  -4   9  14       12.81       26.77     20.82 o 
  -3   9  14       10.91       14.08     12.86 o 
  -2   9  14        9.45        0.53     12.64 o 
  -1   9  14      127.34      137.32     33.83 o 
   0   9  14       46.66       40.99     26.76 o 
   1   9  14      128.33      210.03     31.49 o 
   2   9  14        9.56        4.61     15.72 o 
   3   9  14       11.01       -7.00     19.92 o 
   4   9  14       12.40       -3.04     21.33 o 
   5   9  14       18.43       19.86     20.84 o 
  -3  10  14        5.11        7.38     11.58 o 
  -2  10  14       36.62       36.51     16.40 o 
  -1  10  14       12.89      -20.12     18.43 o 
   0  10  14        6.83      -17.79     19.18 o 
   1  10  14       12.81       -1.33     21.45 o 
   2  10  14       36.30       22.36     24.10 o 
   3  10  14        5.32      -15.78     21.32 o 
  -1  11  14       26.72       48.93     25.32 o 
   0  11  14       22.36       35.30     25.03 o 
   1  11  14       27.51       16.47     36.00 o 
   2   0  15      113.53       90.39     15.97 o 
   3   0  15        7.59        0.37      9.08 o 
   4   0  15      236.29      264.08     23.54 o 
   5   0  15        0.34        2.38     11.71 o 
   6   0  15      292.38      347.89     38.19 o 
   7   0  15       12.96        9.54     18.77 o 
   8   0  15        1.07      -22.93     19.20 o 
  -8   1  15        7.32       24.38     22.39 o 
  -7   1  15       59.73       71.51     24.01 o 
  -6   1  15      166.27      159.68     22.30 o 
  -5   1  15       52.72       34.36     14.38 o 
  -4   1  15      250.49      292.50     24.97 o 
  -3   1  15      111.16      115.77     13.32 o 
  -2   1  15      125.42      147.88     22.77 o 
  -1   1  15      578.82      621.33     22.11 o 
   0   1  15      279.94      264.69     19.52 o 
   1   1  15      575.79      582.46     25.37 o 
   2   1  15      127.59      106.55     14.76 o 
   3   1  15      114.27      100.24     14.83 o 
   4   1  15      252.43      218.77     21.24 o 
   5   1  15       50.70       63.74     19.46 o 
   6   1  15      163.78      188.89     57.39 o 
   7   1  15       58.65       53.69     22.75 o 
   8   1  15        7.85      -11.42     31.65 o 
  -8   2  15        5.38      -14.69     18.51 o 
  -7   2  15       31.96       -0.88     16.82 o 
  -6   2  15       61.32       56.70     17.36 o 
  -5   2  15       68.48       64.79     15.89 o 
  -4   2  15       28.94       22.34     14.50 o 
  -3   2  15      207.18      239.34     18.41 o 
  -2   2  15      196.74      198.59     22.87 o 
  -1   2  15      154.85      163.60     14.60 o 
   0   2  15       73.92       55.03     11.09 o 
   1   2  15      153.97      156.32     16.73 o 
   2   2  15      200.65      179.09     18.24 o 
   3   2  15      208.81      268.96     50.63 o 
   4   2  15       28.19       45.55     12.81 o 
   5   2  15       67.51       63.62     21.15 o 
   6   2  15       61.39       60.26     21.38 o 
   7   2  15       31.56       51.77     22.46 o 
   8   2  15        5.35        2.18     32.68 o 
  -7   3  15       15.71       -1.78     17.98 o 
  -6   3  15      101.27      106.32     19.77 o 
  -5   3  15        3.76      -15.12     10.74 o 
  -4   3  15        6.37        2.08      9.35 o 
  -3   3  15       45.01       49.01     11.28 o 
  -2   3  15      245.72      255.71     19.43 o 
  -1   3  15      137.18      129.07     18.08 o 
   0   3  15        7.35        3.56      7.20 o 
   1   3  15      136.19      110.63     14.69 o 
   2   3  15      245.62      255.34     18.87 o 
   3   3  15       42.81       36.73     11.64 o 
   4   3  15        5.89        3.18     13.27 o 
   5   3  15        3.56       23.68     17.57 o 
   6   3  15       99.87       91.27     38.91 o 
   7   3  15       15.52      -30.11     25.20 o 
  -7   4  15        3.12      -10.40     13.12 o 
  -6   4  15       28.89       18.78     14.49 o 
  -5   4  15      122.51      111.51     18.39 o 
  -4   4  15       93.28      113.49     25.41 o 
  -3   4  15       37.28       30.58     10.76 o 
  -2   4  15      246.12      244.89     19.29 o 
  -1   4  15      104.64       98.02     17.87 o 
   0   4  15        5.73        3.02      7.83 o 
   1   4  15      104.74      103.60     14.96 o 
   2   4  15      246.36      281.04     27.14 o 
   3   4  15       38.73       55.13     16.97 o 
   4   4  15       94.82       94.68     20.80 o 
   5   4  15      122.25      145.42     24.81 o 
   6   4  15       27.47       25.53     19.10 o 
   7   4  15        3.27       -1.82     20.53 o 
  -7   5  15       47.40       32.50     16.89 o 
  -6   5  15        4.99        5.86     14.10 o 
  -5   5  15        5.09        1.70     10.22 o 
  -4   5  15       86.14       96.88     14.88 o 
  -3   5  15      115.52      110.81     15.59 o 
  -2   5  15       50.78       40.78     11.67 o 
  -1   5  15        7.30       -7.10     10.17 o 
   0   5  15      245.70      202.67     20.83 o 
   1   5  15        7.37       -7.22      9.05 o 
   2   5  15       54.14       59.42     12.67 o 
   3   5  15      116.62      146.39     25.38 o 
   4   5  15       84.23       94.00     18.99 o 
   5   5  15        5.84       -8.83     13.87 o 
   6   5  15        4.89      -27.97     18.65 o 
   7   5  15       47.07       45.18     24.63 o 
  -6   6  15        3.65      -17.71     12.51 o 
  -5   6  15       17.82       25.24     12.04 o 
  -4   6  15       45.27       62.90     13.46 o 
  -3   6  15       38.28       42.00     11.90 o 
  -1   6  15       75.07       98.88     21.49 o 
   0   6  15       14.68        1.33     10.02 o 
   1   6  15       76.01       82.44     14.36 o 
   2   6  15      352.21      372.31     29.89 o 
   3   6  15       39.61       39.38     14.97 o 
   4   6  15       47.49       64.93     20.27 o 
   5   6  15       16.91       23.90     20.89 o 
   6   6  15        3.30       11.58     22.59 o 
  -6   7  15       23.14        7.06     13.18 o 
  -5   7  15       10.09       -8.25     10.83 o 
  -4   7  15       40.91       32.68     14.65 o 
  -3   7  15       61.75       54.20     14.50 o 
  -2   7  15        9.17       10.46     11.92 o 
  -1   7  15      135.14      139.67     19.97 o 
   0   7  15      414.83      500.10     29.05 o 
   1   7  15      133.72      145.04     20.69 o 
   2   7  15        8.46        6.34     13.53 o 
   3   7  15       62.90       38.97     19.60 o 
   4   7  15       41.52       31.77     21.02 o 
   5   7  15        9.90       -6.66     28.30 o 
   6   7  15       23.82       31.08     24.11 o 
  -5   8  15       27.24        6.94     13.55 o 
  -4   8  15        1.74      -14.80     11.68 o 
  -3   8  15       27.01       22.45     13.39 o 
  -2   8  15       13.66        5.65     12.17 o 
  -1   8  15       98.00       68.63     16.59 o 
   0   8  15       88.82      107.41     19.91 o 
   1   8  15       97.38       98.13     19.20 o 
   2   8  15       12.84      -11.00     13.41 o 
   3   8  15       27.04       31.09     16.28 o 
   4   8  15        1.68      -22.16     20.53 o 
   5   8  15       27.43        6.48     38.51 o 
  -4   9  15       22.85       11.34     13.37 o 
  -3   9  15       16.74       10.18     13.11 o 
  -2   9  15       21.73       11.07     13.51 o 
  -1   9  15       27.33       24.72     21.65 o 
   0   9  15      214.34      258.36     34.36 o 
   1   9  15       27.68       59.44     22.62 o 
   2   9  15       22.04       24.92     16.89 o 
   3   9  15       16.35        5.96     20.78 o 
   4   9  15       22.58        2.48     22.79 o 
  -3  10  15       16.27        1.75     13.18 o 
  -2  10  15        5.87      -18.67     12.54 o 
  -1  10  15       16.09       18.63     22.14 o 
   0  10  15        0.87        4.50     21.74 o 
   1  10  15       16.38       -7.70     24.72 o 
   2  10  15        6.02      -25.30     20.12 o 
   3  10  15       15.82       17.09     28.17 o 
   0   0  16      292.39      260.76     36.44 o 
   1   0  16      747.86      766.72     30.89 o 
   2   0  16      190.12      186.21     27.20 o 
   3   0  16      164.02      151.73     18.50 o 
   4   0  16      352.73      366.22     27.77 o 
   5   0  16      140.01      138.79     23.50 o 
   6   0  16      123.64      172.72     29.83 o 
   7   0  16       82.73       92.04     26.57 o 
  -7   1  16        4.75      -14.53     25.07 o 
  -6   1  16        6.85      -12.93     13.34 o 
  -5   1  16       73.82       84.05     19.34 o 
  -4   1  16       93.80      100.84     17.33 o 
  -3   1  16      657.98      659.72     30.03 o 
  -2   1  16      441.52      443.58     19.15 o 
  -1   1  16      321.89      330.41     17.88 o 
   0   1  16      182.63      154.49     21.26 o 
   1   1  16      331.66      373.37     30.67 o 
   2   1  16      447.05      419.38     22.34 o 
   3   1  16      656.82      669.21     31.67 o 
   4   1  16       91.21      112.99     17.29 o 
   5   1  16       72.10       50.01     19.12 o 
   6   1  16        6.35       12.32     18.68 o 
   7   1  16        4.83        2.68     19.38 o 
  -7   2  16       18.43       11.26     21.44 o 
  -6   2  16      140.62      182.78     24.25 o 
  -5   2  16       39.03       37.23     15.07 o 
  -4   2  16       83.80       97.60     17.41 o 
  -3   2  16       79.10      105.48     14.05 o 
  -2   2  16       79.41       72.34     12.06 o 
  -1   2  16      321.49      318.44     17.48 o 
   0   2  16      195.88      171.28     18.47 o 
   1   2  16      328.25      346.25     26.98 o 
   2   2  16       79.62      103.92     15.24 o 
   3   2  16       78.05       91.32     14.90 o 
   4   2  16       84.48       86.97     16.42 o 
   5   2  16       38.25       35.25     17.85 o 
   6   2  16      139.59      209.80     30.60 o 
   7   2  16       18.89        4.84     20.70 o 
  -7   3  16       26.71       26.69     17.32 o 
  -6   3  16       16.09        8.87     14.42 o 
  -5   3  16       90.96       86.55     18.37 o 
  -4   3  16       57.41       61.42     20.60 o 
  -3   3  16      134.74      139.53     21.54 o 
  -2   3  16        4.68       -0.83      8.55 o 
  -1   3  16       95.91      104.82     18.52 o 
   0   3  16      490.49      514.12     24.67 o 
   1   3  16       94.85       57.44     14.35 o 
   2   3  16        5.49       -6.60     11.26 o 
   3   3  16      136.80      156.32     22.35 o 
   4   3  16       56.63       64.87     27.31 o 
   5   3  16       88.29      100.67     22.75 o 
   6   3  16       15.75        1.66     17.46 o 
   7   3  16       26.90       33.34     31.60 o 
  -7   4  16       26.04        2.79     15.61 o 
  -6   4  16       44.00       35.55     16.16 o 
  -5   4  16       26.20       21.07     13.86 o 
  -4   4  16       44.70       31.88     11.87 o 
  -3   4  16      262.53      283.09     21.95 o 
  -2   4  16       75.97       78.60     13.31 o 
  -1   4  16      283.16      311.14     21.36 o 
   0   4  16       36.12       31.76     11.21 o 
   1   4  16      283.11      304.69     24.34 o 
   2   4  16       77.34       69.54     14.35 o 
   3   4  16      266.76      316.60     31.79 o 
   4   4  16       43.89       21.97     19.00 o 
   5   4  16       25.11       26.93     17.21 o 
   6   4  16       45.28       47.52     17.99 o 
   7   4  16       24.87        9.67     22.04 o 
  -6   5  16       32.12       33.12     22.05 o 
  -5   5  16       80.43       66.00     22.44 o 
  -4   5  16       68.82       52.85     13.64 o 
  -3   5  16       52.40       34.26     11.81 o 
  -2   5  16      124.28      125.94     26.47 o 
  -1   5  16      106.22      115.40     18.03 o 
   0   5  16       92.79      111.56     15.73 o 
   1   5  16      107.65      107.10     14.90 o 
   2   5  16      122.86      116.98     16.92 o 
   3   5  16       55.07       48.08     15.59 o 
   4   5  16       71.15      105.84     23.09 o 
   5   5  16       79.76       88.80     19.34 o 
   6   5  16       32.03       24.00     21.78 o 
  -6   6  16        8.31       10.28     14.57 o 
  -5   6  16        7.97       -3.15     11.46 o 
  -4   6  16       10.51      -10.72     10.28 o 
  -3   6  16      173.27      162.14     21.26 o 
  -2   6  16       60.52       56.86     15.13 o 
  -1   6  16      124.07      121.07     19.84 o 
   0   6  16       11.39        9.65     13.00 o 
   1   6  16      121.86       93.34     15.32 o 
   2   6  16       60.61       48.07     14.58 o 
   3   6  16      175.94      228.11     37.36 o 
   4   6  16       11.01       14.48     18.05 o 
   5   6  16        8.18        4.47     19.94 o 
   6   6  16        7.80        0.40     21.62 o 
  -5   7  16       31.24       34.67     14.31 o 
  -4   7  16       13.69        4.62     12.29 o 
  -3   7  16       45.16       40.74     14.78 o 
  -2   7  16       74.46       84.73     16.86 o 
  -1   7  16       63.63       25.15     14.37 o 
   0   7  16      143.03      137.61     20.54 o 
   1   7  16       62.78       42.90     17.57 o 
   2   7  16       75.09       76.82     18.44 o 
   3   7  16       46.29       43.24     17.33 o 
   4   7  16       13.79       21.89     18.56 o 
   5   7  16       31.48       -5.07     30.37 o 
  -5   8  16       12.48        4.67     13.13 o 
  -4   8  16       34.92       10.76     14.28 o 
  -3   8  16        9.44        4.72     13.29 o 
  -2   8  16       56.57       54.39     15.32 o 
  -1   8  16       18.26        8.98     14.21 o 
   0   8  16        3.70       19.37     17.66 o 
   1   8  16       18.47       -0.20     17.68 o 
   2   8  16       56.37       65.27     19.12 o 
   3   8  16        8.92        3.00     15.79 o 
   4   8  16       35.08       41.67     25.24 o 
   5   8  16       12.67       19.64     40.26 o 
  -4   9  16        5.36       -8.43     12.90 o 
  -3   9  16       18.71        7.36     13.85 o 
  -2   9  16       24.27       32.05     14.26 o 
  -1   9  16       86.08       92.85     19.90 o 
   0   9  16        8.49       12.81     18.90 o 
   1   9  16       86.20      103.10     27.39 o 
   2   9  16       24.38      -10.42     16.05 o 
   3   9  16       18.60       15.79     23.68 o 
   4   9  16        5.06      -10.59     21.97 o 
  -2  10  16        9.24       31.25     16.66 o 
  -1  10  16        6.81       -2.85     20.55 o 
   0  10  16       14.16       14.95     20.98 o 
   1  10  16        6.74       -8.28     20.79 o 
   2  10  16        9.12       -6.97     32.93 o 
   1   0  17      267.01      324.84     24.47 o 
   2   0  17        9.10       -7.50      9.28 o 
   3   0  17       54.62       29.58     12.45 o 
   4   0  17      139.75      150.72     28.61 o 
   5   0  17       10.69       -4.02     12.43 o 
   6   0  17       81.94       90.88     26.72 o 
   7   0  17       39.06       22.88     22.64 o 
  -7   1  17       50.56       58.38     25.12 o 
  -6   1  17       12.33        3.74     15.04 o 
  -5   1  17       36.56       10.75     13.78 o 
  -4   1  17       99.87       69.89     16.96 o 
  -3   1  17      392.45      424.78     27.17 o 
  -2   1  17      545.67      568.76     22.80 o 
  -1   1  17      162.34      173.01     20.98 o 
   0   1  17       94.85       63.86     36.22 o 
   1   1  17      165.91      149.02     31.25 o 
   2   1  17      548.43      553.53     38.12 o 
   3   1  17      391.42      411.31     26.29 o 
   4   1  17       97.17      103.61     17.70 o 
   5   1  17       36.04       12.32     16.39 o 
   6   1  17       12.88        4.07     17.49 o 
   7   1  17       49.98       66.11     26.49 o 
  -7   2  17       61.66       71.06     25.94 o 
  -6   2  17       18.38       22.49     16.20 o 
  -5   2  17      127.87      154.24     29.02 o 
  -4   2  17      109.62       86.93     17.34 o 
  -3   2  17      180.69      205.00     18.33 o 
  -2   2  17      221.59      233.03     18.75 o 
  -1   2  17      131.69      170.91     19.12 o 
   0   2  17        2.28       -5.46     10.53 o 
   1   2  17      129.69      141.52     22.38 o 
   2   2  17      225.11      240.61     22.21 o 
   3   2  17      184.82      172.00     19.13 o 
   4   2  17      107.67       90.26     15.91 o 
   5   2  17      127.16      193.49     29.05 o 
   6   2  17       18.86        7.58     18.96 o 
   7   2  17       59.82       44.99     24.41 o 
  -7   3  17        3.06       10.40     17.04 o 
  -6   3  17       19.40       23.62     16.70 o 
  -5   3  17       54.26       35.68     19.84 o 
  -4   3  17       18.75       16.94     13.74 o 
  -3   3  17      160.07      178.73     18.06 o 
  -2   3  17      171.35      209.16     18.26 o 
  -1   3  17      181.55      216.06     24.97 o 
   0   3  17       73.21       50.88     13.16 o 
   1   3  17      188.59      248.06     27.55 o 
   2   3  17      173.06      146.47     22.95 o 
   3   3  17      159.38      138.95     18.47 o 
   4   3  17       17.71       12.41     14.53 o 
   5   3  17       53.42       39.53     19.69 o 
   6   3  17       18.64       33.00     25.16 o 
   7   3  17        3.01      -41.37     27.58 o 
  -7   4  17       19.95        6.29     17.46 o 
  -6   4  17       62.62       47.17     18.08 o 
  -5   4  17       53.16       72.50     18.31 o 
  -4   4  17       16.19       22.16     11.66 o 
  -3   4  17       41.70       30.52     12.16 o 
  -2   4  17      281.44      344.99     23.46 o 
  -1   4  17       41.42       39.75     13.39 o 
   0   4  17      680.12      627.62     29.46 o 
   1   4  17       41.76       29.97     12.44 o 
   2   4  17      285.02      340.18     62.07 o 
   3   4  17       41.05       34.34     22.05 o 
   4   4  17       17.16        8.13     17.55 o 
   5   4  17       54.70       77.11     23.10 o 
   6   4  17       60.52       54.21     17.86 o 
   7   4  17       19.69       19.69     23.30 o 
  -6   5  17       16.53       18.66     15.81 o 
  -5   5  17       50.79       57.80     20.04 o 
  -4   5  17       59.02       39.14     13.87 o 
  -3   5  17       62.54       87.39     15.51 o 
  -2   5  17      177.48      173.74     21.65 o 
  -1   5  17       86.89       69.67     17.45 o 
   0   5  17      108.76      104.72     15.90 o 
   1   5  17       86.69       80.97     14.52 o 
   2   5  17      183.16      161.20     25.76 o 
   3   5  17       64.17       73.35     16.76 o 
   4   5  17       57.40       35.64     16.98 o 
   5   5  17       49.75       72.87     27.91 o 
   6   5  17       16.59       18.90     22.49 o 
  -6   6  17       20.05        0.08     14.59 o 
  -5   6  17       30.27       14.30     14.62 o 
  -4   6  17      107.36       93.28     16.55 o 
  -3   6  17       15.27       23.12     18.36 o 
  -2   6  17       85.98       99.83     18.45 o 
  -1   6  17       12.08        0.41     12.89 o 
   0   6  17        0.02       -5.65     13.07 o 
   1   6  17       11.79        2.22     11.10 o 
   2   6  17       87.16       79.66     18.56 o 
   3   6  17       15.20        1.37     14.64 o 
   4   6  17      108.27       88.73     24.43 o 
   5   6  17       30.23       22.69     21.51 o 
   6   6  17       19.16       35.11     24.02 o 
  -5   7  17       13.62      -17.60     13.83 o 
  -4   7  17       45.62       21.87     20.35 o 
  -3   7  17       31.56       14.47     14.25 o 
  -2   7  17       71.10       99.36     23.69 o 
  -1   7  17      103.85      153.99     21.69 o 
   0   7  17        0.00       -9.97     12.99 o 
   1   7  17      104.17      140.88     31.44 o 
   2   7  17       72.09       64.39     23.18 o 
   3   7  17       31.05       30.16     15.79 o 
   4   7  17       45.36       82.69     19.96 o 
   5   7  17       13.45       16.90     35.88 o 
  -4   8  17        0.45        0.15     14.51 o 
  -3   8  17       50.16       59.90     17.66 o 
  -2   8  17       16.89       32.34     15.70 o 
  -1   8  17        9.73        0.39     14.57 o 
   0   8  17        4.34       11.31     18.44 o 
   1   8  17        9.83       14.29     21.28 o 
   2   8  17       16.44       19.04     15.96 o 
   3   8  17       49.82       52.68     19.41 o 
   4   8  17        0.52       -6.15     20.59 o 
  -3   9  17        4.41       -3.31     13.54 o 
  -2   9  17       37.01       29.40     16.05 o 
  -1   9  17       12.37       -2.48     20.52 o 
   0   9  17       66.66       73.16     22.66 o 
   1   9  17       12.21       14.49     20.94 o 
   2   9  17       36.48       22.97     25.43 o 
   3   9  17        4.49       42.40     28.77 o 
  -1  10  17        6.35       15.44     23.22 o 
   0  10  17        0.31        1.58     20.84 o 
   1  10  17        6.29       16.44     28.82 o 
   0   0  18      565.34      611.56     49.58 o 
   1   0  18        1.69        5.83     11.47 o 
   2   0  18       12.62       12.65     11.00 o 
   3   0  18      309.74      323.72     28.38 o 
   4   0  18       24.03       22.85     12.98 o 
   5   0  18        3.94       10.46     13.67 o 
   6   0  18        6.15        1.82     19.65 o 
   7   0  18      137.27      221.84     36.45 o 
  -7   1  18        8.52       11.73     23.14 o 
  -6   1  18        3.19       -3.60     20.03 o 
  -5   1  18       13.91        8.60     14.36 o 
  -4   1  18       40.28       32.14     13.85 o 
  -3   1  18       96.56      106.73     17.33 o 
  -2   1  18      416.56      447.59     20.43 o 
  -1   1  18      308.33      362.41     28.97 o 
   0   1  18      110.23      122.15     31.61 o 
   1   1  18      306.67      357.06     37.95 o 
   2   1  18      419.54      408.76     23.35 o 
   3   1  18       94.79       83.06     18.24 o 
   4   1  18       38.85       20.60     13.16 o 
   5   1  18       13.55       14.22     31.88 o 
   6   1  18        2.95       14.40     18.90 o 
   7   1  18        8.96       14.93     21.52 o 
  -7   2  18       13.22        3.03     22.51 o 
  -6   2  18      111.03      126.87     22.68 o 
  -5   2  18        6.53        8.70     14.17 o 
  -4   2  18      156.13      194.23     23.95 o 
  -3   2  18       22.47       -3.65     11.32 o 
  -2   2  18      102.22       90.51     14.36 o 
  -1   2  18      172.89      169.42     16.77 o 
   0   2  18      719.92      713.78     31.12 o 
   1   2  18      176.02      173.45     24.71 o 
   2   2  18      105.71      101.90     17.12 o 
   3   2  18       21.44       22.00     12.31 o 
   4   2  18      156.71      149.41     32.50 o 
   5   2  18        6.51       13.05     18.73 o 
   6   2  18      108.37      140.49     29.36 o 
   7   2  18       13.58      -13.77     27.50 o 
  -6   3  18        7.46       -5.89     14.87 o 
  -5   3  18       39.57       27.14     15.55 o 
  -4   3  18       19.80        9.91     13.00 o 
  -3   3  18        1.14        1.99     10.15 o 
  -2   3  18       79.82       94.14     14.16 o 
  -1   3  18      248.47      224.88     18.90 o 
   0   3  18       83.07       71.71     26.12 o 
   1   3  18      250.85      228.34     31.80 o 
   2   3  18       82.69      104.32     20.71 o 
   3   3  18        1.38       -9.34     10.69 o 
   4   3  18       19.30       -3.68     14.68 o 
   5   3  18       38.36       28.19     18.59 o 
   6   3  18        7.53       -6.24     18.60 o 
  -6   4  18       19.74       19.38     16.46 o 
  -5   4  18       62.40       87.38     19.67 o 
  -4   4  18      106.80       86.92     18.84 o 
  -3   4  18       47.59       37.06     12.79 o 
  -2   4  18       17.07        8.43     10.51 o 
  -1   4  18      247.06      240.83     24.80 o 
   0   4  18       19.38       43.80     14.01 o 
   1   4  18      247.26      269.38     27.63 o 
   2   4  18       17.49        5.28     11.93 o 
   3   4  18       49.97       57.95     25.56 o 
   4   4  18      107.81      123.74     25.02 o 
   5   4  18       61.14       66.44     22.57 o 
   6   4  18       19.54       40.11     17.70 o 
  -6   5  18       20.83       36.29     18.41 o 
  -5   5  18       23.23       23.36     15.63 o 
  -4   5  18       19.24       22.51     13.12 o 
  -3   5  18      116.36      119.06     17.08 o 
  -2   5  18       24.13       25.13     14.60 o 
  -1   5  18      295.88      431.57     50.75 o 
   0   5  18       47.13       19.81     13.72 o 
   1   5  18      304.88      343.25     28.70 o 
   2   5  18       24.43       12.24     14.17 o 
   3   5  18      114.65      114.95     28.27 o 
   4   5  18       18.73        5.36     14.69 o 
   5   5  18       23.09       41.74     17.78 o 
   6   5  18       21.34        4.55     23.33 o 
  -5   6  18       53.32       45.53     18.24 o 
  -4   6  18       39.56       28.53     16.37 o 
  -3   6  18      153.96      156.23     22.87 o 
  -2   6  18       18.70        7.09     13.06 o 
  -1   6  18       27.39        2.96     13.62 o 
   0   6  18      170.15      194.82     24.54 o 
   1   6  18       28.39       11.78     15.10 o 
   2   6  18       19.51       -6.10     13.81 o 
   3   6  18      155.05      164.45     24.00 o 
   4   6  18       39.53       60.24     20.98 o 
   5   6  18       53.19       70.14     39.00 o 
  -5   7  18       27.53       40.67     18.30 o 
  -4   7  18        3.37      -14.66     13.80 o 
  -3   7  18       58.77       50.85     17.56 o 
  -2   7  18      214.13      228.51     26.87 o 
  -1   7  18       29.18       25.66     15.40 o 
   0   7  18        3.37        0.89     13.72 o 
   1   7  18       30.16       44.19     20.07 o 
   2   7  18      214.55      248.14     27.33 o 
   3   7  18       59.22       73.62     19.85 o 
   4   7  18        3.16        9.53     20.92 o 
   5   7  18       27.75       -0.15     34.42 o 
  -4   8  18       48.85       46.88     17.71 o 
  -3   8  18       17.87       17.40     15.99 o 
  -2   8  18        9.44       14.85     14.99 o 
  -1   8  18        0.90       13.64     15.42 o 
   0   8  18        0.48       -5.14     18.75 o 
   1   8  18        0.83       -0.73     19.33 o 
   2   8  18        9.47       38.19     18.15 o 
   3   8  18       17.65        0.66     17.86 o 
   4   8  18       49.03       65.14     27.49 o 
  -2   9  18       30.92       30.10     19.04 o 
  -1   9  18       52.64       30.05     23.32 o 
   0   9  18        1.20       14.89     23.31 o 
   1   9  18       52.08       32.50     21.75 o 
   2   9  18       31.05       20.34     22.89 o 
   1   0  19        8.57       -0.54     13.30 o 
   2   0  19      199.80      229.90     27.22 o 
   3   0  19        5.27        1.50     13.86 o 
   4   0  19        5.44        1.47     12.92 o 
   5   0  19        0.31      -13.42     12.25 o 
   6   0  19      168.20      125.06     54.57 o 
  -6   1  19        4.03        3.49     22.47 o 
  -5   1  19        5.37       -2.11     13.89 o 
  -4   1  19       28.58       15.71     14.16 o 
  -3   1  19       85.21       77.24     17.04 o 
  -2   1  19      103.16      147.41     19.07 o 
  -1   1  19      235.95      271.18     29.95 o 
   0   1  19      976.22      955.91     71.24 o 
   1   1  19      238.66      327.83     39.65 o 
   2   1  19       98.61      112.34     18.27 o 
   3   1  19       84.62       45.49     14.97 o 
   4   1  19       29.77       16.68     13.91 o 
   5   1  19        5.05      -13.39     16.53 o 
   6   1  19        3.93      -26.75     17.86 o 
  -6   2  19       38.71       29.47     17.84 o 
  -5   2  19      106.64      105.66     21.78 o 
  -4   2  19       25.58       14.60     14.02 o 
  -3   2  19       82.97       94.25     18.20 o 
  -2   2  19      112.09      122.95     15.83 o 
  -1   2  19       44.00       34.62     11.33 o 
   0   2  19      527.86      504.21     26.35 o 
   1   2  19       42.76       14.50     14.66 o 
   2   2  19      110.02       95.10     21.54 o 
   3   2  19       83.62      114.55     18.42 o 
   4   2  19       26.19       19.52     21.87 o 
   5   2  19      105.95      138.18     28.05 o 
   6   2  19       39.01       33.80     23.53 o 
  -6   3  19       17.77       19.24     18.23 o 
  -5   3  19       47.53       27.23     16.89 o 
  -4   3  19       47.45       33.75     15.93 o 
  -3   3  19       61.44       48.66     13.48 o 
  -2   3  19       51.93       31.00     12.19 o 
  -1   3  19       69.78       69.32     13.75 o 
   0   3  19        0.59      -16.13     12.42 o 
   1   3  19       71.26      108.27     21.47 o 
   2   3  19       53.05       59.76     18.21 o 
   3   3  19       62.76       47.97     22.04 o 
   4   3  19       46.37       46.24     19.79 o 
   5   3  19       46.97       11.97     22.32 o 
   6   3  19       17.38       10.52     20.98 o 
  -6   4  19       36.84       44.86     21.42 o 
  -5   4  19       26.94       21.45     16.58 o 
  -4   4  19       75.02       43.41     26.03 o 
  -3   4  19      131.83      129.79     26.49 o 
  -2   4  19       86.93       88.90     15.31 o 
  -1   4  19       15.85       12.38     13.02 o 
   0   4  19      409.29      365.92     29.48 o 
   1   4  19       16.62        9.01     12.30 o 
   2   4  19       89.48       89.18     17.59 o 
   3   4  19      132.52      176.90     39.31 o 
   4   4  19       73.73       56.41     21.84 o 
   5   4  19       27.14       41.78     27.49 o 
   6   4  19       36.07       27.82     22.03 o 
  -5   5  19       19.46       26.50     17.54 o 
  -4   5  19       61.43       45.94     17.72 o 
  -3   5  19        1.26      -17.71     12.93 o 
  -2   5  19       94.96       97.49     24.39 o 
  -1   5  19       27.49       31.12     14.95 o 
   0   5  19       18.02       31.41     14.58 o 
   1   5  19       27.61        8.73     11.52 o 
   2   5  19       95.63      104.00     23.41 o 
   3   5  19        1.16       16.22     17.05 o 
   4   5  19       60.97       76.93     23.40 o 
   5   5  19       19.66       31.95     16.89 o 
  -5   6  19       33.01       57.56     18.63 o 
  -4   6  19       69.35       98.08     33.00 o 
  -3   6  19       23.55       22.90     15.98 o 
  -2   6  19       99.30      148.26     22.48 o 
  -1   6  19       12.48        7.60     14.47 o 
   0   6  19       26.12       10.31     13.84 o 
   1   6  19       12.22       22.39     19.15 o 
   2   6  19      100.98      128.04     20.72 o 
   3   6  19       24.37       27.10     16.86 o 
   4   6  19       69.42       83.70     26.21 o 
   5   6  19       32.98       38.08     37.67 o 
  -4   7  19       40.92       48.90     18.95 o 
  -3   7  19      111.38      101.67     22.01 o 
  -2   7  19       27.60       43.78     16.82 o 
  -1   7  19       58.92       65.77     19.50 o 
   0   7  19        6.38        2.57     16.02 o 
   1   7  19       61.01       83.67     35.95 o 
   2   7  19       28.19       10.72     16.48 o 
   3   7  19      111.12      145.12     24.20 o 
   4   7  19       41.22       31.40     23.85 o 
  -3   8  19       39.97       38.54     20.73 o 
  -2   8  19        5.21        8.37     16.56 o 
  -1   8  19       26.34       30.78     17.33 o 
   0   8  19        0.86      -15.48     18.68 o 
   1   8  19       26.63        6.26     20.12 o 
   2   8  19        5.18        9.69     20.51 o 
   3   8  19       40.13       44.85     24.25 o 
  -1   9  19        4.85      -30.33     20.22 o 
   0   9  19       29.88       53.52     25.25 o 
   1   9  19        4.75      -26.11     20.29 o 
   0   0  20        0.00        0.00     19.23 o 
   1   0  20       40.96       18.47     15.87 o 
   2   0  20        1.56        7.53     11.94 o 
   3   0  20        1.73       -5.77     11.71 o 
   4   0  20        0.09        0.69     12.99 o 
   5   0  20      203.95      316.05     39.13 o 
   6   0  20        0.01      -14.17     20.34 o 
  -6   1  20        4.50       -6.56     20.61 o 
  -5   1  20        6.58      -21.12     14.08 o 
  -4   1  20       37.80       25.43     15.38 o 
  -3   1  20       30.57       24.14     14.22 o 
  -2   1  20       15.36        2.12     11.94 o 
   0   1  20      358.19      430.68     38.80 o 
   1   1  20      363.36      458.88     39.58 o 
   2   1  20       15.77       -0.78     12.60 o 
   3   1  20       32.38       25.08     13.52 o 
   4   1  20       37.49       27.61     14.67 o 
   5   1  20        6.66       -4.75     18.22 o 
   6   1  20        4.47      -28.14     18.76 o 
  -6   2  20      101.94      134.95     24.90 o 
  -5   2  20       10.03       -3.34     15.30 o 
  -4   2  20       37.74       39.41     15.63 o 
  -3   2  20       21.33       21.53     13.59 o 
  -2   2  20      180.42      203.19     23.49 o 
  -1   2  20       44.00       32.77     12.41 o 
   0   2  20        0.49        7.90     14.13 o 
   1   2  20       43.98       40.22     19.35 o 
   2   2  20      177.68      172.16     25.99 o 
   3   2  20       20.61       19.11     13.33 o 
   4   2  20       39.45       40.85     20.12 o 
   5   2  20       10.38        2.55     25.83 o 
   6   2  20      100.62      104.39     28.24 o 
  -6   3  20       18.86       12.36     18.51 o 
  -5   3  20        7.87       -0.77     16.59 o 
  -4   3  20       48.22       24.89     16.34 o 
  -3   3  20       92.08       83.19     19.08 o 
  -2   3  20       39.82       41.35     12.87 o 
  -1   3  20      122.87      129.15     25.67 o 
   0   3  20      109.96       77.08     16.01 o 
   1   3  20      124.86       98.03     21.32 o 
   2   3  20       40.40       29.21     18.19 o 
   3   3  20       91.21       75.29     26.30 o 
   4   3  20       48.00       53.07     23.99 o 
   5   3  20        7.56        0.03     18.42 o 
   6   3  20       18.73        2.60     20.85 o 
  -5   4  20      107.16      114.18     23.25 o 
  -4   4  20        8.38       30.24     16.56 o 
  -3   4  20       19.08       31.73     13.44 o 
  -2   4  20       53.15       70.77     19.80 o 
  -1   4  20       15.41       12.08     13.62 o 
   0   4  20       35.93       37.05     14.45 o 
   1   4  20       15.07       18.54     15.71 o 
   2   4  20       53.49       64.67     28.87 o 
   3   4  20       19.28       47.76     28.68 o 
   4   4  20        8.87       -6.88     17.35 o 
   5   4  20      106.94      103.37     26.38 o 
  -5   5  20        7.16      -13.54     15.28 o 
  -4   5  20       12.98       18.97     17.64 o 
  -3   5  20      124.50      153.19     39.43 o 
  -2   5  20       12.63        5.96     14.25 o 
  -1   5  20       23.08       26.96     16.14 o 
   0   5  20        1.94       13.03     13.46 o 
   1   5  20       23.83        3.04     13.52 o 
   2   5  20       12.75      -14.80     24.06 o 
   3   5  20      124.22      173.87     29.09 o 
   4   5  20       13.34       25.93     21.16 o 
   5   5  20        7.05        2.86     17.81 o 
  -4   6  20       53.58       48.08     23.63 o 
  -3   6  20       39.37       33.71     21.40 o 
  -2   6  20        1.22        0.05     14.40 o 
  -1   6  20        5.63       -4.32     14.31 o 
   0   6  20        6.49        7.49     14.37 o 
   1   6  20        5.98       -0.17     19.63 o 
   2   6  20        1.21      -12.78     15.29 o 
   3   6  20       39.94       44.67     18.58 o 
   4   6  20       54.39       59.06     25.25 o 
  -3   7  20       14.95       33.60     17.85 o 
  -2   7  20       99.48      123.10     25.77 o 
  -1   7  20        1.64        4.65     19.61 o 
   0   7  20        3.89        2.41     15.07 o 
   1   7  20        1.68        1.30     18.05 o 
   2   7  20      100.44      111.13     28.53 o 
   3   7  20       15.20       11.27     18.03 o 
  -2   8  20        0.41      -23.68     15.79 o 
  -1   8  20        3.00        5.15     17.29 o 
   0   8  20        2.78       -8.34     20.17 o 
   1   8  20        2.98        2.44     22.20 o 
   2   8  20        0.54       -3.42     20.83 o 
   1   0  21        0.00        1.73     14.57 o 
   2   0  21       44.60       38.75     14.66 o 
   3   0  21       11.06        9.73     13.80 o 
   4   0  21       13.56       13.17     21.89 o 
   5   0  21        5.46      -12.84     19.41 o 
   6   0  21      109.81      145.80     57.55 o 
  -6   1  21        9.45       11.72     22.48 o 
  -5   1  21       14.94       30.72     17.03 o 
  -4   1  21       24.14       17.98     15.08 o 
  -3   1  21       13.62        5.59     12.87 o 
  -2   1  21       24.41       28.96     14.73 o 
  -1   1  21      108.24      176.08     26.84 o 
   0   1  21      317.60      336.20     48.10 o 
   1   1  21      106.59       91.97     25.59 o 
   2   1  21       24.59       30.26     17.04 o 
   3   1  21       14.22       14.12     12.74 o 
   4   1  21       24.59        1.49     14.00 o 
   5   1  21       14.80       20.09     21.22 o 
   6   1  21        9.35      -22.32     20.80 o 
  -5   2  21      107.22      143.87     24.66 o 
  -4   2  21        1.27        7.26     14.22 o 
  -3   2  21       40.51       41.21     15.71 o 
  -2   2  21        8.95        2.55     12.45 o 
  -1   2  21       44.74       92.94     31.13 o 
   0   2  21       36.06       55.70     18.88 o 
   1   2  21       44.87       23.47     17.00 o 
   2   2  21        8.54       19.02     15.94 o 
   3   2  21       38.90       36.40     20.53 o 
   4   2  21        1.30        2.31     17.45 o 
   5   2  21      106.57      138.85     29.88 o 
  -5   3  21        1.48        1.39     15.82 o 
  -4   3  21       21.44       11.32     15.72 o 
  -3   3  21       46.21       35.16     15.81 o 
  -2   3  21       43.36       36.92     13.46 o 
  -1   3  21      142.73      158.63     21.65 o 
   0   3  21        4.82      -12.66     12.08 o 
   1   3  21      138.62      134.18     25.32 o 
   2   3  21       43.65       12.57     19.90 o 
   3   3  21       46.87       48.09     27.91 o 
   4   3  21       21.04        2.85     20.18 o 
   5   3  21        1.45        4.65     20.47 o 
  -5   4  21       56.11       38.69     19.51 o 
  -4   4  21      123.53      139.68     23.64 o 
  -3   4  21       17.92        2.97     14.86 o 
  -2   4  21       51.65       53.79     18.02 o 
  -1   4  21       44.39       40.07     16.56 o 
   0   4  21       17.89        1.33     13.55 o 
   1   4  21       45.42       44.71     15.68 o 
   2   4  21       50.09       61.92     21.99 o 
   3   4  21       18.11       10.73     24.89 o 
   4   4  21      124.53      160.82     40.82 o 
   5   4  21       55.71       57.85     24.76 o 
  -4   5  21       41.50       43.98     23.57 o 
  -3   5  21       11.94        8.44     16.85 o 
  -2   5  21      104.22      171.09     24.55 o 
  -1   5  21        2.47       12.38     15.00 o 
   0   5  21        0.08      -11.04     13.47 o 
   1   5  21        2.53        5.74     14.18 o 
   2   5  21      104.70      139.50     27.72 o 
   3   5  21       12.07       -5.04     22.89 o 
   4   5  21       41.13       33.12     21.52 o 
  -4   6  21       43.18       41.03     42.29 o 
  -3   6  21        2.06       -9.86     16.72 o 
  -2   6  21       14.49        3.78     16.31 o 
  -1   6  21       10.34       -0.23     14.75 o 
   0   6  21        5.34        3.83     15.76 o 
   1   6  21       10.50        1.76     18.90 o 
   2   6  21       14.74       14.75     17.76 o 
   3   6  21        2.28       20.67     27.21 o 
   4   6  21       43.33       50.20     26.24 o 
  -3   7  21       46.46        5.53     17.40 o 
  -2   7  21        4.23       21.66     17.99 o 
  -1   7  21       29.78       35.06     19.02 o 
   0   7  21        4.48       -0.43     19.84 o 
   1   7  21       29.66       32.15     21.96 o 
   2   7  21        4.16        4.37     20.26 o 
   3   7  21       46.81       42.80     20.97 o 
  -1   8  21       43.15       35.79     19.39 o 
   0   8  21        0.21        5.16     21.79 o 
   1   8  21       42.72       63.10     26.15 o 
   0   0  22        4.70       -3.25     19.64 o 
   1   0  22        4.96      -10.15     14.98 o 
   2   0  22        9.33        1.16     27.91 o 
   3   0  22        5.87        3.56     13.91 o 
   4   0  22        1.63      -17.00     13.44 o 
   5   0  22       75.67       70.24     26.38 o 
  -5   1  22        0.53       10.67     17.32 o 
  -4   1  22       24.25       10.44     21.51 o 
  -3   1  22       60.77       29.97     15.41 o 
  -2   1  22       28.57       24.53     15.08 o 
  -1   1  22       83.41       95.62     23.11 o 
   0   1  22       41.35       45.52     19.40 o 
   1   1  22       84.28      109.41     24.14 o 
   2   1  22       29.07       32.15     18.42 o 
   3   1  22       60.55       50.99     16.70 o 
   4   1  22       23.89       14.74     15.78 o 
   5   1  22        0.53      -14.02     19.07 o 
  -5   2  22        9.61        7.28     17.03 o 
  -4   2  22       71.45       67.03     29.59 o 
  -3   2  22        3.30       -0.70     14.82 o 
  -2   2  22       34.48        8.04     14.26 o 
  -1   2  22        2.87      -18.65     14.86 o 
   0   2  22       12.93        4.84     14.81 o 
   1   2  22        3.05       -5.36     16.05 o 
   2   2  22       33.81        9.60     16.93 o 
   3   2  22        3.10        7.63     14.79 o 
   4   2  22       69.22       69.23     32.33 o 
   5   2  22        9.77       -3.75     19.78 o 
  -5   3  22        5.86       -0.98     17.02 o 
  -4   3  22        8.08       -0.78     16.14 o 
  -3   3  22       33.81        3.22     16.00 o 
  -2   3  22       78.59      105.14     17.32 o 
  -1   3  22       36.18       12.46     15.06 o 
   0   3  22       78.75      117.46     20.01 o 
   1   3  22       35.30       11.88     16.43 o 
   2   3  22       77.60       82.87     31.23 o 
   3   3  22       34.11       38.64     30.09 o 
   4   3  22        8.13      -10.19     18.82 o 
   5   3  22        5.73      -20.67     18.98 o 
  -4   4  22       32.03       40.67     31.82 o 
  -3   4  22       73.39       81.37     25.57 o 
  -2   4  22        4.78       12.58     14.47 o 
  -1   4  22       11.19       -1.09     13.95 o 
   0   4  22       28.33        7.60     14.15 o 
   1   4  22       10.81        5.74     14.15 o 
   2   4  22        5.15      -15.62     22.61 o 
   3   4  22       73.60      120.23     38.46 o 
   4   4  22       31.57       16.62     27.86 o 
  -4   5  22        5.67        8.21     22.50 o 
  -3   5  22       71.35       98.40     54.13 o 
  -2   5  22        0.23       -3.05     15.58 o 
  -1   5  22       34.27       39.23     17.73 o 
   0   5  22        1.68       -7.11     14.24 o 
   1   5  22       32.94       55.54     18.68 o 
   2   5  22        0.22        7.32     23.56 o 
   3   5  22       72.09      110.14     38.41 o 
   4   5  22        5.76      -11.70     19.68 o 
  -3   6  22       18.99       30.34     19.62 o 
  -2   6  22       18.01       12.74     17.77 o 
  -1   6  22       13.86       20.97     17.80 o 
   0   6  22       11.17        0.73     16.35 o 
   1   6  22       13.81       12.35     20.64 o 
   2   6  22       17.74       -2.37     18.48 o 
   3   6  22       19.86       35.71     24.95 o 
  -2   7  22       14.70        9.75     17.15 o 
  -1   7  22        4.91      -15.90     17.72 o 
   0   7  22       99.11       92.02     29.09 o 
   1   7  22        5.19       -7.07     20.54 o 
   2   7  22       15.28        1.08     21.55 o 
   1   0  23        4.00      -12.02     15.02 o 
   2   0  23        4.83        0.69     17.13 o 
   3   0  23        0.32       -1.17     14.81 o 
   4   0  23       30.55       14.55     15.35 o 
   5   0  23        0.01       -3.47     21.25 o 
  -5   1  23        6.45       -4.97     17.00 o 
  -4   1  23       17.87        0.21     15.36 o 
  -3   1  23       48.40       30.12     16.51 o 
  -2   1  23       14.08        6.40     14.51 o 
  -1   1  23       21.25       38.32     18.65 o 
   0   1  23      193.21      208.22     80.09 o 
   1   1  23       21.60       54.78     20.56 o 
   2   1  23       14.07       13.23     17.38 o 
   3   1  23       47.92       27.53     16.12 o 
   4   1  23       17.82        5.48     28.39 o 
   5   1  23        6.50      -25.21     21.88 o 
  -4   2  23        1.31      -22.15     14.76 o 
  -3   2  23       73.90       78.59     23.94 o 
  -2   2  23       11.57       -0.04     15.44 o 
  -1   2  23        4.64      -18.93     15.55 o 
   0   2  23       27.28       10.21     17.10 o 
   1   2  23        4.53       -4.65     16.32 o 
   2   2  23       11.94       -9.51     16.23 o 
   3   2  23       73.39       93.30     25.57 o 
   4   2  23        1.27       12.11     20.68 o 
  -4   3  23        0.68      -22.29     14.86 o 
  -3   3  23       39.40       31.86     17.33 o 
  -2   3  23       65.94       45.24     20.95 o 
  -1   3  23       60.03       69.72     21.36 o 
   0   3  23       18.45       29.26     19.70 o 
   1   3  23       60.66       54.21     21.05 o 
   2   3  23       65.61       54.57     25.94 o 
   3   3  23       38.89       42.38     29.50 o 
   4   3  23        0.73      -10.47     18.67 o 
  -4   4  23       61.70       98.51     23.19 o 
  -3   4  23       14.65       13.62     21.25 o 
  -2   4  23       28.89       10.14     17.98 o 
  -1   4  23       13.09        7.24     15.93 o 
   0   4  23        0.50      -19.44     12.96 o 
   1   4  23       13.22       14.54     19.25 o 
   2   4  23       28.50       35.36     29.78 o 
   3   4  23       14.52        6.20     27.37 o 
   4   4  23       61.17      112.31     39.77 o 
  -3   5  23        4.15      -12.60     21.50 o 
  -2   5  23       48.49       73.92     21.04 o 
  -1   5  23        4.74      -13.00     14.66 o 
   0   5  23       31.99       32.64     17.87 o 
   1   5  23        4.80       12.57     16.51 o 
   2   5  23       48.43       83.12     33.80 o 
   3   5  23        4.19      -21.43     25.35 o 
  -2   6  23        8.19        1.17     17.98 o 
  -1   6  23        0.83      -22.26     15.99 o 
   0   6  23        6.60       -0.37     17.17 o 
   1   6  23        0.86       11.18     21.78 o 
   2   6  23        8.58       22.12     22.97 o 
   0   0  24       39.57       47.60     30.04 o 
   1   0  24        2.80      -23.57     16.85 o 
   2   0  24        1.52      -19.77     16.31 o 
   3   0  24       49.15       51.26     19.23 o 
   4   0  24        0.71       -2.92     15.04 o 
  -4   1  24        8.06      -18.78     16.52 o 
  -3   1  24       28.48       -8.33     16.27 o 
  -2   1  24       60.50       82.53     23.95 o 
  -1   1  24       48.83       42.75     21.19 o 
   0   1  24       14.81       22.99     20.61 o 
   1   1  24       49.25       87.40     24.98 o 
   2   1  24       60.06       38.98     19.91 o 
   3   1  24       28.18        0.77     18.61 o 
   4   1  24        8.35       11.70     21.37 o 
  -4   2  24       46.02       16.84     18.19 o 
  -3   2  24       10.78        5.02     16.42 o 
  -2   2  24        9.65       27.10     21.41 o 
  -1   2  24        7.26       -0.68     19.47 o 
   0   2  24       14.29       13.56     17.05 o 
   1   2  24        7.14       26.02     19.20 o 
   2   2  24        9.94      -22.99     15.78 o 
   3   2  24       11.07      -13.23     18.02 o 
   4   2  24       45.23        8.76     23.25 o 
  -3   3  24       10.73        7.81     17.26 o 
  -2   3  24       23.30       23.12     20.24 o 
  -1   3  24        4.58        4.31     19.14 o 
   0   3  24       79.80       72.88     25.07 o 
   1   3  24        4.48       13.42     18.27 o 
   2   3  24       23.29       14.38     19.57 o 
   3   3  24       10.50       21.82     29.96 o 
  -3   4  24       60.16       72.88     26.43 o 
  -2   4  24       12.69        6.11     20.26 o 
  -1   4  24        3.74       -2.73     16.44 o 
   0   4  24        0.00       -8.86     15.99 o 
   1   4  24        3.86       -8.36     18.39 o 
   2   4  24       12.95       15.42     26.61 o 
   3   4  24       58.97       63.10     36.13 o 
  -2   5  24        7.09      -16.24     16.38 o 
  -1   5  24       38.95       56.45     19.25 o 
   0   5  24       24.96       23.46     17.75 o 
   1   5  24       38.48       -2.51     20.42 o 
   2   5  24        7.09       -9.42     28.42 o 
   1   0  25       17.16       15.94     19.93 o 
   2   0  25        3.07      -11.44     19.68 o 
   3   0  25        2.59       11.17     21.75 o 
  -3   1  25       14.93        2.58     16.75 o 
  -2   1  25       58.85       40.17     22.24 o 
  -1   1  25       28.51       20.96     20.88 o 
   0   1  25       27.11      -14.31     17.84 o 
   1   1  25       28.60       39.73     22.53 o 
   2   1  25       59.28       65.88     23.97 o 
   3   1  25       15.09       11.97     37.81 o 
  -3   2  25       41.67       46.92     21.37 o 
  -2   2  25        4.36      -16.05     18.99 o 
  -1   2  25        1.92        6.35     20.05 o 
   0   2  25        9.54       -1.64     19.00 o 
   1   2  25        1.90      -13.88     17.96 o 
   2   2  25        4.39        5.17     22.21 o 
   3   2  25       40.59       33.65     36.23 o 
  -2   3  25       36.78       47.45     23.39 o 
  -1   3  25       51.08       67.36     24.62 o 
   0   3  25        0.54       -5.23     20.17 o 
   1   3  25       52.03       71.34     25.09 o 
   2   3  25       36.22       51.53     25.61 o 
  -1   4  25       10.89      -10.50     16.29 o 
   0   4  25        4.22       -7.82     21.33 o 
   1   4  25       10.91      -17.63     19.18 o 
   0   0  26        2.57      -29.32     27.89 o 
   1   0  26        6.51        0.41     20.16 o 
   2   0  26       15.32       38.13     24.23 o 
  -2   1  26       12.14        9.09     20.16 o 
  -1   1  26       60.06      113.18     28.46 o 
   0   1  26       22.31       32.68     21.93 o 
   1   1  26       60.80       33.20     23.44 o 
   2   1  26       12.12        4.20     22.04 o 
  -1   2  26       10.93       -0.86     21.40 o 
   0   2  26        0.03       -3.45     26.61 o 
   1   2  26       10.75       14.53     21.11 o 
   0   3  26       74.33      109.30     30.34 o 
                                                 
